# Supplementary material for: Disodium diaqua­bis­(methyl­enedi­phos­pho­nato-κ2 O,O′)cobaltate(II) dihydrate
Source: Acta Crystallogr Sect E Struct Rep Online. 2011 Sep 30;67(Pt 10):m1468–9. doi: 10.1107/S1600536811038530 (PMC3201543; doi:10.1107/S1600536811038530)
Supplement: Supplementary file 1 [file e-67-m1468-sup1.cif]

##############################################################################
#                                                                            #
# This CIF contains the data in a paper accepted for publication in          #
# Acta Crystallographica Section E. It conforms to the requirements of       #
# Notes for Authors for Acta Crystallographica Section E, and has been       #
# peer reviewed under the auspices of the IUCr Commission on Journals.       #
#                                                                            #
# Full details of the Crystallographic Information File format               #
# are given in the paper "The Crystallographic Information File (CIF):       #
# a New Standard Archive File for Crystallography" by S. R. Hall, F. H.      #
# Allen and I. D. Brown [Acta Cryst. (1991), A47, 655-685].                  #
#                                                                            #
# The current version of the core CIF dictionary is obtainable from          #
# ftp://ftp.iucr.org/pub/cif_core.dic.                                       #
#                                                                            #
# Software is freely available for graphical display of the structure(s)     #
# in this CIF. For information consult the CIF software page                 #
# http://www.iucr.org/resources/cif/software.                                #
#                                                                            #
# This file may be used for bona fide research purposes within the           #
# scientific community so long as proper attribution is given to the journal # 
# article from which it was obtained.                                        #
#                                                                            #
##############################################################################
data_global
_audit_creation_method     'WinGX routine CIF_UPDATE'
_audit_conform_dict_name     cif_core.dic
_audit_conform_dict_version     2.4
_journal_data_validation_number     ?
_journal_date_recd_electronic     2011-08-05
_journal_date_accepted     2011-09-20
_journal_name_full     'Acta Crystallographica, Section E'
_journal_year     2011
_journal_volume     67
_journal_issue     10
_journal_page_first     m1468
_journal_page_last     m1469
_journal_paper_category     QM
_journal_coeditor_code     WM2520
_publ_contact_author_name     'van der Merwe, Kina'
_publ_contact_author_address
;
Department of Chemistry
University of the Free State
PO Box 339
Bloemfontein
9330
South Africa
;
_publ_contact_author_email     vandermerwe@gmail.com
_publ_contact_author_fax     '+27 51 444 6384'
_publ_contact_author_phone     '+27 51 401 9658'
_publ_section_title
;
Disodium
diaquabis(methylenediphosphonato-\k^2^<i>O</i>,<i>O</i>')cobaltate(II)
dihydrate
;
loop_
    _publ_author_name
    _publ_author_address
    'van der Merwe, Kina'
;
Department of Chemistry
University of the Free State
PO Box 339
Bloemfontein
9330
South Africa
;
    'Visser, Hendrik G.'
;
Department of Chemistry
University of the Free State
PO Box 339
Bloemfontein
9330
South Africa
;
    'Venter, Johan A.'
;
Department of Chemistry
University of the Free State
PO Box 339
Bloemfontein
9330
South Africa
;
_publ_section_synopsis
;
# Insert blank lines between paragraphs ?
;
data_I
_audit_creation_method     'WinGX routine CIF_UPDATE'
_chemical_name_systematic
;
Disodium
diaquabis(methylenediphosphonato-\k^2^<i>O</i>,<i>O</i>')cobaltate(II)
dihydrate
;
_chemical_formula_moiety     '2Na+, C2 H12 Co O14 P4 2-, 2(H2 0)'
_chemical_formula_sum     'C2 H16 Co Na2 O16 P4'
_chemical_formula_iupac     'Na2 [Co (C H4 O6 P2)2 (H2 O)2], 2H2 O'
_chemical_formula_weight     524.94
_symmetry_cell_setting     monoclinic
_symmetry_space_group_name_H-M     'P 21/c'
_symmetry_space_group_name_Hall     '-P 2ybc'
loop_
    _symmetry_equiv_pos_as_xyz
    'x, y, z'
    '-x, y+1/2, -z+1/2'
    '-x, -y, -z'
    'x, -y-1/2, z-1/2'
_cell_length_a     6.8694(2)
_cell_length_b     13.2860(4)
_cell_length_c     8.3541(3)
_cell_angle_alpha     90
_cell_angle_beta     91.3750(10)
_cell_angle_gamma     90
_cell_volume     762.23(4)
_cell_formula_units_Z     2
_cell_measurement_reflns_used     6202
_cell_measurement_theta_min     2.88
_cell_measurement_theta_max     28.43
_cell_measurement_temperature     100(2)
_exptl_crystal_description     plate
_exptl_crystal_colour     pink
_exptl_crystal_size_max     0.52
_exptl_crystal_size_mid     0.24
_exptl_crystal_size_min     0.09
_exptl_crystal_density_diffrn     2.287
_exptl_crystal_density_method     'not measured'
_exptl_crystal_F_000     530
_exptl_absorpt_coefficient_mu     1.688
_exptl_absorpt_correction_type     multi-scan
_exptl_absorpt_process_details     '(<i>SADABS</i>, Bruker, 2007)'
_exptl_absorpt_correction_T_min     0.4739
_exptl_absorpt_correction_T_max     0.8629
_diffrn_ambient_temperature     100(2)
_diffrn_radiation_type     MoK\a
_diffrn_radiation_wavelength     0.71073
_diffrn_measurement_device_type     'Bruker APEXII CCD'
_diffrn_measurement_method     'phi and omega scans'
_diffrn_reflns_number     8742
_diffrn_reflns_av_R_equivalents     0.0222
_diffrn_reflns_theta_min     3.07
_diffrn_reflns_theta_max     28.43
_diffrn_reflns_theta_full     28.43
_diffrn_measured_fraction_theta_max     0.991
_diffrn_measured_fraction_theta_full     0.991
_diffrn_reflns_limit_h_min     -8
_diffrn_reflns_limit_h_max     9
_diffrn_reflns_limit_k_min     -17
_diffrn_reflns_limit_k_max     16
_diffrn_reflns_limit_l_min     -11
_diffrn_reflns_limit_l_max     8
_reflns_number_total     1901
_reflns_number_gt     1838
_reflns_threshold_expression     >2sigma(I)
_refine_ls_structure_factor_coef     Fsqd
_refine_ls_matrix_type     full
_refine_ls_R_factor_gt     0.0192
_refine_ls_wR_factor_ref     0.0554
_refine_ls_goodness_of_fit_ref     1.127
_refine_ls_restrained_S_all     1.127
_refine_ls_number_reflns     1901
_refine_ls_number_parameters     146
_refine_ls_number_restraints     7
_refine_ls_hydrogen_treatment     refall
_refine_ls_weighting_scheme     calc
_refine_ls_weighting_details
         'calc w=1/[\s^2^(Fo^2^)+(0.0289P)^2^+0.4299P] where P=(Fo^2^+2Fc^2^)/3'
_refine_ls_shift/su_max     0.001
_refine_diff_density_max     0.364
_refine_diff_density_min     -0.569
_refine_ls_extinction_method     none
loop_
    _atom_type_symbol
    _atom_type_description
    _atom_type_scat_dispersion_real
    _atom_type_scat_dispersion_imag
    _atom_type_scat_source
    C C 0.0033 0.0016 'International Tables Vol C Tables 4.2.6.8 and 6.1.1.4'
    H H 0 0 'International Tables Vol C Tables 4.2.6.8 and 6.1.1.4'
    O O 0.0106 0.006 'International Tables Vol C Tables 4.2.6.8 and 6.1.1.4'
    Na Na 0.0362 0.0249 'International Tables Vol C Tables 4.2.6.8 and 6.1.1.4'
    P P 0.1023 0.0942 'International Tables Vol C Tables 4.2.6.8 and 6.1.1.4'
    Co Co 0.3494 0.9721 'International Tables Vol C Tables 4.2.6.8 and 6.1.1.4'
_computing_data_collection     'APEX2 (Bruker, 2007)'
_computing_cell_refinement     'SAINT-Plus (Bruker, 2007)'
_computing_data_reduction     'SAINT-Plus (Bruker, 2007)'
_computing_structure_solution     'SHELXS-97 (Sheldrick, 2008)'
_computing_structure_refinement     'SHELXL-97 (Sheldrick, 2008)'
_computing_molecular_graphics     'DIAMOND (Brandenburg & Putz, 2005)'
_computing_publication_material     'WinGX (Farrugia, 1999)'
loop_
    _atom_site_type_symbol
    _atom_site_label
    _atom_site_fract_x
    _atom_site_fract_y
    _atom_site_fract_z
    _atom_site_U_iso_or_equiv
    _atom_site_adp_type
    _atom_site_calc_flag
    _atom_site_refinement_flags
    _atom_site_occupancy
    _atom_site_disorder_assembly
    _atom_site_disorder_group
    Co Co1 0.5 0.5 0.5 0.00488(8) Uani d S 1 . .
    P P1 0.43774(5) 0.30632(3) 0.26142(4) 0.00528(9) Uani d . 1 . .
    P P2 0.17626(5) 0.48657(3) 0.20454(4) 0.00578(9) Uani d . 1 . .
    Na Na1 0.06611(8) 0.75775(4) 0.22722(7) 0.01006(13) Uani d . 1 . .
    O O1 0.33424(15) 0.45566(8) 0.69412(12) 0.0092(2) Uani d D 1 . .
    O O2 0.52678(14) 0.35119(7) 0.41366(11) 0.00758(19) Uani d . 1 . .
    O O3 0.61219(15) 0.25484(8) 0.17312(12) 0.0084(2) Uani d . 1 . .
    O O4 0.27445(14) 0.23364(8) 0.28565(12) 0.0087(2) Uani d . 1 . .
    O O5 0.17550(15) 0.58645(8) 0.10142(12) 0.0091(2) Uani d D 1 . .
    O O6 -0.02026(14) 0.43517(8) 0.18700(11) 0.00828(19) Uani d . 1 . .
    O O7 0.23609(15) 0.51625(8) 0.37290(12) 0.0081(2) Uani d . 1 . .
    O O8 0.02069(15) 0.67436(8) 0.47388(12) 0.0114(2) Uani d D 1 . .
    C C1 0.3604(2) 0.40539(10) 0.12696(15) 0.0072(2) Uani d . 1 . .
    H H1A 0.241(3) 0.4908(15) 0.722(3) 0.025(6) Uiso d D 1 . .
    H H1B 0.321(3) 0.3969(13) 0.726(3) 0.029(6) Uiso d D 1 . .
    H H2 0.582(4) 0.225(2) 0.093(3) 0.037(7) Uiso d . 1 . .
    H H3 0.320(3) 0.3732(15) 0.035(2) 0.015(5) Uiso d . 1 . .
    H H4 0.469(3) 0.4420(15) 0.103(2) 0.012(4) Uiso d . 1 . .
    H H5 0.131(4) 0.5780(19) 0.011(2) 0.038(7) Uiso d D 1 . .
    H H6 0.092(3) 0.6221(13) 0.461(3) 0.035(5) Uiso d D 1 . .
    H H7 -0.091(2) 0.6498(18) 0.474(3) 0.035(5) Uiso d D 1 . .
loop_
    _atom_site_aniso_label
    _atom_site_aniso_U_11
    _atom_site_aniso_U_22
    _atom_site_aniso_U_33
    _atom_site_aniso_U_12
    _atom_site_aniso_U_13
    _atom_site_aniso_U_23
    Co1 0.00514(14) 0.00495(14) 0.00451(13) -0.00021(8) -0.00063(9) -0.00021(8)
    P1 0.00519(16) 0.00539(17) 0.00524(15) 0.00033(12) -0.00009(11) -0.00059(11)
    P2 0.00623(17) 0.00582(17) 0.00523(17) 0.00061(12) -0.00118(12) -0.00022(11)
    Na1 0.0087(3) 0.0113(3) 0.0102(3) 0.0003(2) -0.0008(2) 0.0009(2)
    O1 0.0100(5) 0.0072(5) 0.0105(4) 0.0011(4) 0.0035(4) 0.0019(4)
    O2 0.0107(5) 0.0061(5) 0.0059(4) 0.0008(4) -0.0019(3) -0.0008(3)
    O3 0.0068(5) 0.0104(5) 0.0081(4) 0.0017(4) -0.0002(4) -0.0032(4)
    O4 0.0072(5) 0.0074(5) 0.0116(4) -0.0008(4) 0.0001(3) 0.0000(4)
    O5 0.0121(5) 0.0067(5) 0.0084(4) 0.0001(4) -0.0035(4) 0.0013(4)
    O6 0.0071(4) 0.0094(5) 0.0083(4) -0.0004(4) -0.0013(3) -0.0002(4)
    O7 0.0080(5) 0.0098(5) 0.0064(4) 0.0021(4) -0.0021(3) -0.0015(3)
    O8 0.0091(5) 0.0141(5) 0.0109(5) 0.0018(4) 0.0006(4) -0.0003(4)
    C1 0.0076(6) 0.0077(6) 0.0061(6) 0.0001(5) 0.0000(5) 0.0000(5)
_geom_special_details
;
All s.u.'s (except the s.u. in the dihedral angle between two l.s. planes) are
estimated using the full covariance matrix. The cell s.u.'s are taken into
account individually in the estimation of s.u.'s in distances, angles and
torsion angles; correlations between s.u.'s in cell parameters are only used
when they are defined by crystal symmetry. An approximate (isotropic)
treatment of cell s.u.'s is used for estimating s.u.'s involving l.s. planes.
;
loop_
    _geom_bond_atom_site_label_1
    _geom_bond_atom_site_label_2
    _geom_bond_site_symmetry_2
    _geom_bond_distance
    _geom_bond_publ_flag
    Co1 O1 . 2.0886(10) y
    Co1 O1 3_666 2.0886(10) ?
    Co1 O7 1 2.0900(10) ?
    Co1 O7 . 2.0900(10) y
    Co1 O7 3_666 2.0900(10) ?
    Co1 O2 . 2.1141(10) ?
    Co1 O2 3_666 2.1141(10) y
    P1 O4 . 1.4975(10) ?
    P1 O2 . 1.5198(10) ?
    P1 O3 . 1.5781(10) ?
    P1 C1 . 1.8021(14) ?
    P2 O7 1 1.5083(10) ?
    P2 O7 . 1.5083(10) ?
    P2 O6 . 1.5169(10) ?
    P2 O5 . 1.5820(10) ?
    P2 C1 . 1.7954(14) ?
    Na1 O8 4_575 2.3149(12) ?
    Na1 O3 2_655 2.3431(12) ?
    Na1 O4 2 2.3612(11) ?
    Na1 O6 2 2.4860(12) ?
    Na1 O5 . 2.6243(12) ?
    O1 H1A . 0.831(16) ?
    O1 H1B . 0.830(16) ?
    O3 Na1 2_645 2.3431(12) ?
    O3 H2 . 0.81(3) ?
    O4 Na1 2_545 2.3612(11) ?
    O5 H5 . 0.815(16) ?
    O6 Na1 2_545 2.4860(12) ?
    O8 Na1 4_576 2.3149(12) ?
    O8 H6 . 0.856(13) ?
    O8 H7 . 0.834(13) ?
    C1 H3 . 0.92(2) ?
    C1 H4 . 0.92(2) ?
loop_
    _geom_angle_atom_site_label_1
    _geom_angle_atom_site_label_2
    _geom_angle_atom_site_label_3
    _geom_angle_site_symmetry_1
    _geom_angle_site_symmetry_3
    _geom_angle
    _geom_angle_publ_flag
    O1 Co1 O1 . 3_666 180 ?
    O1 Co1 O7 . 1 86.63(4) ?
    O1 Co1 O7 3_666 1 93.37(4) ?
    O1 Co1 O7 . . 86.63(4) ?
    O1 Co1 O7 3_666 . 93.37(4) ?
    O1 Co1 O7 . 3_666 93.37(4) ?
    O1 Co1 O7 3_666 3_666 86.63(4) ?
    O7 Co1 O7 1 3_666 180 ?
    O7 Co1 O7 . 3_666 180 ?
    O1 Co1 O2 . . 93.14(4) ?
    O1 Co1 O2 3_666 . 86.86(4) ?
    O7 Co1 O2 1 . 90.28(4) ?
    O7 Co1 O2 . . 90.28(4) ?
    O7 Co1 O2 3_666 . 89.73(4) ?
    O1 Co1 O2 . 3_666 86.86(4) ?
    O1 Co1 O2 3_666 3_666 93.14(4) ?
    O7 Co1 O2 1 3_666 89.72(4) ?
    O7 Co1 O2 . 3_666 89.72(4) ?
    O7 Co1 O2 3_666 3_666 90.27(4) ?
    O2 Co1 O2 . 3_666 180.00(5) ?
    O4 P1 O2 . . 115.31(6) ?
    O4 P1 O3 . . 111.31(6) ?
    O2 P1 O3 . . 105.44(6) ?
    O4 P1 C1 . . 110.17(6) ?
    O2 P1 C1 . . 109.98(6) ?
    O3 P1 C1 . . 103.94(6) ?
    O7 P2 O6 1 . 115.45(6) ?
    O7 P2 O6 . . 115.45(6) ?
    O7 P2 O5 1 . 106.61(6) ?
    O7 P2 O5 . . 106.61(6) ?
    O6 P2 O5 . . 109.49(6) ?
    O7 P2 C1 1 . 108.36(6) ?
    O7 P2 C1 . . 108.36(6) ?
    O6 P2 C1 . . 109.14(6) ?
    O5 P2 C1 . . 107.49(6) ?
    O8 Na1 O3 4_575 2_655 115.88(4) ?
    O8 Na1 O4 4_575 2 84.24(4) ?
    O3 Na1 O4 2_655 2 159.88(4) ?
    O8 Na1 O6 4_575 2 83.04(4) ?
    O3 Na1 O6 2_655 2 92.19(4) ?
    O4 Na1 O6 2 2 90.55(4) ?
    O8 Na1 O5 4_575 . 90.31(4) ?
    O3 Na1 O5 2_655 . 81.45(4) ?
    O4 Na1 O5 2 . 99.03(4) ?
    O6 Na1 O5 2 . 167.75(4) ?
    Co1 O1 H1A . . 119.7(16) ?
    Co1 O1 H1B . . 125.4(16) ?
    H1A O1 H1B . . 110(2) ?
    P1 O2 Co1 . . 128.01(6) ?
    P1 O3 Na1 . 2_645 123.17(6) ?
    P1 O3 H2 . . 114.8(19) ?
    Na1 O3 H2 2_645 . 122.0(19) ?
    P1 O4 Na1 . 2_545 130.61(6) ?
    P2 O5 Na1 . . 120.44(5) ?
    P2 O5 H5 . . 112.6(18) ?
    Na1 O5 H5 . . 112.6(18) ?
    P2 O6 Na1 . 2_545 121.18(5) ?
    P2 O7 Co1 . . 131.33(6) ?
    Na1 O8 H6 4_576 . 111.4(16) ?
    Na1 O8 H7 4_576 . 104.6(17) ?
    H6 O8 H7 . . 102(2) ?
    P2 C1 P1 . . 114.42(7) ?
    P2 C1 H3 . . 112.4(12) ?
    P1 C1 H3 . . 105.2(12) ?
    P2 C1 H4 . . 110.3(12) ?
    P1 C1 H4 . . 107.1(12) ?
    H3 C1 H4 . . 107.0(17) ?
loop_
    _geom_torsion_atom_site_label_1
    _geom_torsion_atom_site_label_2
    _geom_torsion_atom_site_label_3
    _geom_torsion_atom_site_label_4
    _geom_torsion_site_symmetry_1
    _geom_torsion_site_symmetry_2
    _geom_torsion_site_symmetry_3
    _geom_torsion_site_symmetry_4
    _geom_torsion
    _geom_torsion_publ_flag
    O4 P1 O2 Co1 . . . . -108.16(8) ?
    O3 P1 O2 Co1 . . . . 128.63(7) ?
    C1 P1 O2 Co1 . . . . 17.13(9) ?
    O1 Co1 O2 P1 . . . . 111.59(7) ?
    O1 Co1 O2 P1 3_666 . . . -68.41(7) ?
    O7 Co1 O2 P1 1 . . . 24.95(7) ?
    O7 Co1 O2 P1 . . . . 24.95(7) ?
    O7 Co1 O2 P1 3_666 . . . -155.05(7) ?
    O4 P1 O3 Na1 . . . 2_645 -126.78(7) ?
    O2 P1 O3 Na1 . . . 2_645 -1.06(8) ?
    C1 P1 O3 Na1 . . . 2_645 114.66(7) ?
    O2 P1 O4 Na1 . . . 2_545 97.12(8) ?
    O3 P1 O4 Na1 . . . 2_545 -142.84(7) ?
    C1 P1 O4 Na1 . . . 2_545 -28.09(9) ?
    O7 P2 O5 Na1 1 . . . -35.73(8) ?
    O7 P2 O5 Na1 . . . . -35.73(8) ?
    O6 P2 O5 Na1 . . . . 89.81(7) ?
    C1 P2 O5 Na1 . . . . -151.75(6) ?
    O8 Na1 O5 P2 4_575 . . . -162.13(6) ?
    O3 Na1 O5 P2 2_655 . . . 81.72(6) ?
    O4 Na1 O5 P2 2 . . . -77.92(7) ?
    O6 Na1 O5 P2 2 . . . 140.99(16) ?
    Na1 Na1 O5 P2 4_575 . . . -161.48(7) ?
    Na1 Na1 O5 P2 4_576 . . . 16.59(7) ?
    O7 P2 O6 Na1 1 . . 2_545 -74.24(8) ?
    O7 P2 O6 Na1 . . . 2_545 -74.24(8) ?
    O5 P2 O6 Na1 . . . 2_545 165.48(5) ?
    C1 P2 O6 Na1 . . . 2_545 48.07(7) ?
    O6 P2 O7 Co1 . . . . 134.82(7) ?
    O5 P2 O7 Co1 . . . . -103.34(8) ?
    C1 P2 O7 Co1 . . . . 12.09(10) ?
    O1 Co1 O7 P2 . . . . -136.95(8) ?
    O1 Co1 O7 P2 3_666 . . . 43.05(8) ?
    O2 Co1 O7 P2 . . . . -43.82(8) ?
    O2 Co1 O7 P2 3_666 . . . 136.18(8) ?
    O7 P2 C1 P1 1 . . . 46.92(9) ?
    O7 P2 C1 P1 . . . . 46.92(9) ?
    O6 P2 C1 P1 . . . . -79.55(8) ?
    O5 P2 C1 P1 . . . . 161.78(7) ?
    O4 P1 C1 P2 . . . . 66.52(9) ?
    O2 P1 C1 P2 . . . . -61.67(9) ?
    O3 P1 C1 P2 . . . . -174.14(7) ?
loop_
    _geom_hbond_atom_site_label_D
    _geom_hbond_atom_site_label_H
    _geom_hbond_atom_site_label_A
    _geom_hbond_site_symmetry_A
    _geom_hbond_distance_DH
    _geom_hbond_distance_HA
    _geom_hbond_distance_DA
    _geom_hbond_angle_DHA
    O8 H6 O7 1 0.856(13) 1.882(14) 2.7154(15) 164(2)
    C1 H4 O1 3_666 0.92(2) 2.54(2) 3.1449(17) 123.9(15)
    C1 H3 O4 4_565 0.92(2) 2.53(2) 3.4366(17) 168.4(17)
    O3 H2 O2 4_565 0.81(3) 1.84(3) 2.6394(14) 176(3)
    O1 H1A O6 3_566 0.831(16) 1.975(16) 2.8008(14) 173(2)
    O8 H7 O1 3_566 0.834(13) 2.573(18) 3.2763(15) 143(2)
    O1 H1B O4 4_566 0.830(16) 1.835(16) 2.6634(15) 175(2)
    O5 H5 O6 3_565 0.815(16) 1.813(17) 2.6272(14) 177(3)
