# Supplementary material for: Disodium diaqua­bis­(methyl­enedi­phos­pho­nato-κ2 O,O′)cobaltate(II) dihydrate
Source: Acta Crystallogr Sect E Struct Rep Online. 2011 Sep 30;67(Pt 10):m1468–9. doi: 10.1107/S1600536811038530 (PMC3201543; doi:10.1107/S1600536811038530)
Supplement: Supplementary file 2 [file e-67-m1468-Isup2.hkl]

#
# h,k,l, Fc-squared, Fo-squared, sigma(Fo-squared) and status flag
#
data_I
_shelx_title ' 10Tkvm4_0ma'
_shelx_refln_list_code          4
_shelx_F_calc_maximum      151.66
_exptl_crystal_F_000       530.00
_reflns_d_resolution_high  0.7463
 
loop_
 _symmetry_equiv_pos_as_xyz
 'x, y, z'
 '-x, y+1/2, -z+1/2'
 '-x, -y, -z'
 'x, -y-1/2, z-1/2'
 
_cell_length_a     6.8694
_cell_length_b    13.2860
_cell_length_c     8.3541
_cell_angle_alpha  90.000
_cell_angle_beta   91.375
_cell_angle_gamma  90.000
 
_shelx_F_squared_multiplier     1.000
 
loop_
 _refln_index_h
 _refln_index_k
 _refln_index_l
 _refln_F_squared_calc
 _refln_F_squared_meas
 _refln_F_squared_sigma
 _refln_observed_status
   2   0   0     5321.23     5146.10     48.40 o
   3   0   0     1460.95     1280.75     15.30 o
   4   0   0     2856.93     3039.40     33.75 o
   5   0   0      225.92      230.93      6.05 o
   6   0   0     1512.67     1516.75     26.10 o
   7   0   0      162.14      176.03      7.14 o
   8   0   0      195.80      208.35     10.74 o
   9   0   0      582.99      625.36     31.49 o
   1   1   0      102.85       48.86      6.97 o
   2   1   0     4386.62     4355.46     28.06 o
   3   1   0     2025.39     2225.51     17.66 o
   4   1   0     1076.29     1026.93      9.15 o
   5   1   0        3.76        8.73      1.51 o
   6   1   0     2086.96     2099.68     22.27 o
   7   1   0        8.19       11.60      1.71 o
   8   1   0        5.41        4.19      1.98 o
   9   1   0       71.13       64.46      8.00 o
   0   2   0     1663.89     1011.57    128.79 o
   1   2   0       19.90       25.70      0.62 o
   2   2   0     3437.54     3333.80     23.72 o
   3   2   0     6727.55     6635.56     46.36 o
   4   2   0     1030.94     1076.26     10.59 o
   5   2   0        6.45        8.09      1.11 o
   6   2   0     8640.29     8541.11     76.72 o
   7   2   0     1285.29     1289.84     31.17 o
   8   2   0      546.34      550.39     15.33 o
   9   2   0      352.81      373.97     16.70 o
   1   3   0       48.86       34.61      0.75 o
   2   3   0      750.19      891.25      7.38 o
   3   3   0     2214.27     2347.98     18.57 o
   4   3   0     2038.11     2052.81     18.06 o
   5   3   0      910.70      856.01     10.82 o
   6   3   0     1253.30     1249.15     16.79 o
   7   3   0       49.84       50.69      4.10 o
   8   3   0      164.94      163.06     16.37 o
   9   3   0       21.52       20.19      5.11 o
   0   4   0    23000.44    20062.00    366.41 o
   1   4   0      364.57      354.77      4.43 o
   2   4   0      107.12      162.09      2.58 o
   3   4   0     1367.13     1374.96     11.75 o
   4   4   0      645.48      655.60      7.40 o
   5   4   0      154.03      146.41      3.42 o
   6   4   0       32.40       42.45      3.00 o
   7   4   0      664.47      711.35     15.83 o
   8   4   0        9.57       11.48      3.77 o
   1   5   0       40.84       57.09      1.13 o
   2   5   0      572.92      612.68      5.95 o
   3   5   0     1940.63     2069.69     16.84 o
   4   5   0       84.56       62.18      2.14 o
   5   5   0      541.54      536.93      7.46 o
   6   5   0      662.77      650.77     13.12 o
   7   5   0      370.60      365.75      8.83 o
   8   5   0       17.55       17.05      4.42 o
   0   6   0      848.52      823.40      9.52 o
   1   6   0     3762.31     3873.33     30.62 o
   2   6   0     1436.17     1567.19     13.77 o
   3   6   0     8837.20     8838.85     72.36 o
   4   6   0     3344.21     3387.87     28.36 o
   5   6   0       53.66       50.16      2.41 o
   6   6   0     1626.67     1638.72     25.30 o
   7   6   0        2.96        7.10      2.47 o
   8   6   0        8.69        8.69      5.25 o
   1   7   0     1446.99     1461.83     13.02 o
   2   7   0        7.97        7.60      1.02 o
   3   7   0     3341.38     3404.83     32.18 o
   4   7   0      988.17      979.02     10.34 o
   5   7   0       24.75       17.62      1.78 o
   6   7   0        0.25        2.17      1.48 o
   7   7   0      467.45      466.94     13.85 o
   8   7   0        0.41        1.47      2.87 o
   0   8   0     3012.31     2993.79     36.96 o
   1   8   0      161.79      190.07      3.40 o
   2   8   0      334.05      372.30      5.66 o
   3   8   0     2756.83     2762.26     29.13 o
   4   8   0      185.13      167.60      4.42 o
   5   8   0     1088.12     1043.17     18.05 o
   6   8   0      337.29      330.03     10.78 o
   7   8   0     2662.90     2673.84     56.05 o
   8   8   0      445.13      457.71     24.35 o
   1   9   0        7.82       11.99      0.92 o
   2   9   0     2256.47     2208.69     30.72 o
   3   9   0     3319.31     3148.74     52.15 o
   4   9   0       39.36       41.11      2.94 o
   5   9   0     2598.65     2608.72     36.79 o
   6   9   0      114.40      122.74      6.89 o
   7   9   0      390.69      383.58     12.78 o
   0  10   0     1022.43      998.11     15.50 o
   1  10   0     1874.96     1862.83     16.89 o
   2  10   0       15.85       19.46      1.40 o
   3  10   0     5353.76     5379.47     53.35 o
   4  10   0      208.29      232.00      6.23 o
   5  10   0      129.38      123.51      6.38 o
   6  10   0      508.50      520.91     14.87 o
   7  10   0       11.61       13.75      3.42 o
   1  11   0     1214.04     1222.18     12.99 o
   2  11   0       31.81       35.78      2.38 o
   3  11   0     2666.05     2650.78     40.09 o
   4  11   0      650.45      653.52     13.46 o
   5  11   0       59.50       57.32      5.16 o
   6  11   0       79.79       72.82      6.32 o
   7  11   0     1059.28     1066.75     24.63 o
   0  12   0     4881.17     4634.62     66.72 o
   1  12   0      113.09      106.19      3.99 o
   2  12   0      399.77      406.15      8.44 o
   3  12   0      949.86      967.30     17.27 o
   4  12   0      432.79      437.23     12.56 o
   5  12   0        3.93        2.22      4.33 o
   6  12   0      739.73      703.59     18.42 o
   1  13   0        0.04        2.18      1.24 o
   2  13   0       63.05       68.81      4.48 o
   3  13   0      127.11      127.31      7.76 o
   4  13   0      328.36      331.28     11.03 o
   5  13   0      434.91      422.55     35.06 o
   6  13   0       19.84       18.25      4.81 o
   0  14   0       92.40       83.22      6.90 o
   1  14   0      305.51      310.62     12.30 o
   2  14   0      152.99      144.67      8.46 o
   3  14   0     2113.59     2027.84     43.79 o
   4  14   0      936.77      920.01     41.04 o
   5  14   0      211.54      203.24     11.50 o
   1  15   0       19.36       27.06      4.45 o
   2  15   0      612.14      607.44     19.22 o
   3  15   0       20.14       14.38      3.97 o
   4  15   0       71.56       77.14      8.01 o
   0  16   0     1759.98     1704.15     55.21 o
   1  16   0      244.20      249.38     18.26 o
   2  16   0     1534.65     1540.47     38.31 o
   3  16   0      212.34      218.34     11.65 o
   1  17   0       10.54       10.18      3.71 o
   2  17   0       54.46       53.77      6.81 o
  -9   1   1       62.57       69.61      8.16 o
  -8   1   1      346.65      339.25     11.51 o
  -7   1   1     1406.00     1460.46     20.85 o
  -6   1   1       12.63       15.33      1.48 o
  -5   1   1     1129.31     1171.54     11.88 o
  -4   1   1    16685.89    15670.39    112.50 o
  -3   1   1      198.82      183.78      2.57 o
  -2   1   1      212.49      220.55      4.67 o
  -1   1   1    16402.77    13469.37    161.18 o
   1   1   1       88.06      107.18      1.56 o
   2   1   1    10841.36    10370.33     75.25 o
   3   1   1     1493.96     1677.50     13.77 o
   4   1   1       82.39       84.78      2.11 o
   5   1   1     3041.17     2960.24     25.52 o
   6   1   1      293.57      311.76      6.37 o
   7   1   1      171.42      178.11      5.10 o
   8   1   1     1326.08     1350.91     23.14 o
   9   1   1      288.35      307.12     15.06 o
  -9   2   1        6.12        0.97      3.67 o
  -8   2   1       13.96       13.64      3.77 o
  -7   2   1       84.47       86.11      8.19 o
  -6   2   1       58.85       70.09      3.31 o
  -5   2   1        0.86        2.97      0.70 o
  -4   2   1        0.20       -1.04      0.52 o
  -3   2   1      389.99      364.44      4.38 o
  -2   2   1     7376.64     7484.77     64.30 o
  -1   2   1      998.40     1000.03      6.83 o
   0   2   1     2370.94     2319.41     66.57 o
   1   2   1      932.80      921.65      7.04 o
   2   2   1     1563.58     1730.19     12.97 o
   3   2   1       16.00       27.36      1.15 o
   4   2   1      190.24      219.26      3.60 o
   5   2   1      726.71      726.82      8.96 o
   6   2   1       64.96       61.96      3.16 o
   7   2   1      179.89      176.20      5.66 o
   8   2   1      218.77      237.46      9.63 o
   9   2   1      418.88      426.83     18.09 o
  -9   3   1      122.80      114.93     10.30 o
  -8   3   1      250.52      249.94     12.54 o
  -7   3   1     1196.17     1237.08     21.16 o
  -6   3   1      172.16      168.14      4.65 o
  -5   3   1      193.21      201.70      4.27 o
  -4   3   1     1110.42     1067.21     11.91 o
  -3   3   1      291.76      359.83      4.66 o
  -2   3   1     6933.36     7019.75     65.78 o
  -1   3   1     9431.46     8767.83    110.89 o
   0   3   1       31.63       36.00      0.88 o
   1   3   1      937.15      819.16      6.32 o
   2   3   1     2386.91     2093.54     14.31 o
   3   3   1     5587.72     5788.77     43.14 o
   4   3   1       54.55       47.21      1.86 o
   5   3   1     3440.39     3355.06     30.63 o
   6   3   1      711.86      743.64     12.30 o
   7   3   1      645.39      621.78     13.32 o
   8   3   1      958.16      972.27     18.84 o
  -8   4   1     1009.74      971.42     27.75 o
  -7   4   1       68.34       68.26      4.81 o
  -6   4   1      723.21      688.87     12.46 o
  -5   4   1      138.87      147.14      3.63 o
  -4   4   1      388.37      410.94      5.79 o
  -3   4   1      996.21     1151.81     10.77 o
  -2   4   1       30.92       53.38      1.32 o
  -1   4   1     6730.39     6828.83     44.33 o
   0   4   1     1756.38     1694.29     10.49 o
   1   4   1     3335.69     3411.00     37.86 o
   2   4   1      593.93      595.11      5.26 o
   3   4   1      175.60      208.27      2.92 o
   4   4   1       53.02       65.35      1.93 o
   5   4   1        0.04        1.27      0.76 o
   6   4   1      482.57      437.07     13.79 o
   7   4   1      575.12      583.63     12.90 o
   8   4   1      325.22      344.91     11.95 o
  -8   5   1      265.36      285.32     13.66 o
  -7   5   1     2322.48     2385.24     31.01 o
  -6   5   1     1247.14     1223.24     21.65 o
  -5   5   1     1334.10     1346.41     15.51 o
  -4   5   1    10430.87    10118.62     83.07 o
  -3   5   1     1642.03     1572.09     14.83 o
  -2   5   1     1324.59     1242.69     10.28 o
  -1   5   1     2820.27     2574.50     17.65 o
   0   5   1     8748.98     8977.14     54.77 o
   1   5   1       11.96       11.25      0.53 o
   2   5   1     2213.84     2338.23     18.44 o
   3   5   1       46.37       56.50      1.62 o
   4   5   1      394.10      405.94      5.16 o
   5   5   1       28.52       35.08      3.18 o
   6   5   1      269.76      279.43      8.97 o
   7   5   1       10.41       22.98      7.79 o
   8   5   1     1018.50     1019.12     23.09 o
  -8   6   1     1060.22     1061.27     29.68 o
  -7   6   1      595.37      582.99     11.86 o
  -6   6   1      166.28      168.55      5.52 o
  -5   6   1      690.77      621.93      9.88 o
  -4   6   1        4.32        7.13      1.52 o
  -3   6   1      244.12      246.68      4.14 o
  -2   6   1      633.57      662.28      7.13 o
  -1   6   1       90.56      117.25      1.66 o
   0   6   1      731.02      685.24      5.28 o
   1   6   1      268.87      305.45      3.39 o
   2   6   1     4148.00     4341.34     36.58 o
   3   6   1     1893.06     1912.32     17.91 o
   4   6   1      104.44       93.01      3.79 o
   5   6   1      998.11      995.38     12.33 o
   6   6   1        6.87        7.68      1.81 o
   7   6   1      285.04      263.92      9.95 o
   8   6   1      401.89      415.48     13.62 o
  -8   7   1      158.23      159.63     10.39 o
  -7   7   1      897.41      910.92     20.80 o
  -6   7   1        2.04        8.57      2.43 o
  -5   7   1      117.04      124.37      4.39 o
  -4   7   1      581.42      635.65      8.01 o
  -3   7   1       97.24      115.99      2.61 o
  -2   7   1       47.96       56.90      1.66 o
  -1   7   1     5639.43     5781.30     40.46 o
   0   7   1     6080.55     6168.45     43.02 o
   1   7   1       12.49       15.30      0.92 o
   2   7   1     6390.88     6194.85     51.43 o
   3   7   1     3976.25     3971.41     34.40 o
   4   7   1     4120.37     3955.89     34.72 o
   5   7   1     1352.15     1395.69     17.50 o
   6   7   1     2413.89     2343.13     75.46 o
   7   7   1      218.93      217.46      9.12 o
   8   7   1     1704.25     1709.68     33.48 o
  -8   8   1       79.24       91.33      9.38 o
  -7   8   1        1.39       -0.01      1.94 o
  -6   8   1      360.77      343.30      9.94 o
  -5   8   1       27.77       29.29      2.66 o
  -4   8   1      887.60      886.86     10.30 o
  -3   8   1     1401.59     1401.21     14.04 o
  -2   8   1     1583.88     1514.76     14.50 o
  -1   8   1       12.14       12.33      0.78 o
   0   8   1       15.39       17.30      1.13 o
   1   8   1      750.47      781.72      7.59 o
   2   8   1        6.35        8.20      1.87 o
   3   8   1     1668.61     1673.38     17.56 o
   4   8   1      223.46      227.20      4.67 o
   5   8   1      152.54      146.95      5.53 o
   6   8   1      410.04      377.64     11.66 o
   7   8   1      494.64      487.79     14.45 o
   8   8   1        2.86        4.48      2.73 o
  -7   9   1     1707.49     1700.43     32.79 o
  -6   9   1       38.59       47.01      4.84 o
  -5   9   1       24.24       25.28      4.16 o
  -4   9   1     2299.61     2289.70     28.51 o
  -3   9   1      643.04      654.28      8.57 o
  -2   9   1      250.25      251.45      4.08 o
  -1   9   1     2550.33     2553.44     18.69 o
   0   9   1       61.16       66.72      1.84 o
   1   9   1       60.57       55.15      1.86 o
   2   9   1     1093.59     1064.76     14.12 o
   3   9   1     1261.37     1257.64     14.25 o
   4   9   1       33.32       34.69      2.36 o
   5   9   1     2286.70     2328.88     38.79 o
   6   9   1      318.29      298.68     10.73 o
   7   9   1       10.97       11.10      3.15 o
  -7  10   1      203.02      210.90      9.53 o
  -6  10   1      434.94      450.35     13.49 o
  -5  10   1       86.55       77.53      4.98 o
  -4  10   1       54.62       69.82      3.79 o
  -3  10   1      276.53      287.66      6.63 o
  -2  10   1      337.75      350.02      5.14 o
  -1  10   1       55.25       56.36      1.76 o
   0  10   1        5.26        6.24      0.75 o
   1  10   1     1927.55     1924.50     17.17 o
   2  10   1       57.73       65.69      2.25 o
   3  10   1     1415.91     1332.90     20.54 o
   4  10   1     1247.20     1204.70     20.02 o
   5  10   1       83.58       82.85      6.01 o
   6  10   1      295.65      313.61     12.22 o
   7  10   1       93.83      109.59      8.01 o
  -7  11   1      864.74      831.94     28.95 o
  -6  11   1       52.24       59.56      5.72 o
  -5  11   1      639.64      638.19     16.19 o
  -4  11   1     2717.02     2758.47     45.66 o
  -3  11   1      670.43      687.54     11.75 o
  -2  11   1     1616.80     1620.57     19.24 o
  -1  11   1     5371.22     5272.04     40.23 o
   0  11   1      261.08      278.97      4.14 o
   1  11   1     1457.51     1417.63     16.16 o
   2  11   1      732.47      746.15     11.82 o
   3  11   1       80.57       72.55      4.42 o
   4  11   1      334.72      334.51     10.37 o
   5  11   1      109.58      111.51      7.58 o
   6  11   1       43.89       41.44      4.89 o
   7  11   1      154.76      159.65     16.58 o
  -6  12   1      143.45      146.29      8.33 o
  -5  12   1      289.33      300.82     10.79 o
  -4  12   1      259.05      244.46      7.78 o
  -3  12   1      423.89      447.84     10.41 o
  -2  12   1      476.05      450.06     16.79 o
  -1  12   1     1407.36     1418.25     19.41 o
   0  12   1      628.70      620.71     10.60 o
   1  12   1      266.41      273.15      7.26 o
   2  12   1      131.33      132.88      5.21 o
   3  12   1      869.40      883.06     26.16 o
   4  12   1      116.21      116.26      6.35 o
   5  12   1       30.60       28.70      4.93 o
   6  12   1      337.96      337.68     15.09 o
  -6  13   1       36.86       27.63      4.52 o
  -5  13   1      243.47      259.61     10.26 o
  -4  13   1      473.37      467.50     18.51 o
  -3  13   1       26.71       28.68      3.18 o
  -2  13   1      117.33      118.45      5.09 o
  -1  13   1      720.05      714.09     13.95 o
   0  13   1      199.26      220.47      6.73 o
   1  13   1     1075.72     1067.53     26.36 o
   2  13   1     2698.84     2508.06     41.39 o
   3  13   1     2902.98     2817.95    117.35 o
   4  13   1      955.40      962.48     26.10 o
   5  13   1     4713.92     4463.49     84.97 o
   6  13   1      869.44      859.93     28.23 o
  -5  14   1       40.65       42.33      6.23 o
  -4  14   1      529.08      505.85     18.79 o
  -3  14   1        4.45        5.62      2.00 o
  -2  14   1       86.64       78.55      5.85 o
  -1  14   1      142.43      151.71      5.95 o
   0  14   1        6.41        8.61      1.88 o
   1  14   1     1201.94     1211.70     23.65 o
   2  14   1      274.14      284.64     12.00 o
   3  14   1        9.66        4.73      2.72 o
   4  14   1      467.86      502.96     17.96 o
   5  14   1       33.49       35.86      6.15 o
  -4  15   1      529.45      510.75     18.48 o
  -3  15   1     1243.70     1230.66     31.10 o
  -2  15   1      444.59      417.68     20.47 o
  -1  15   1     2834.60     2801.09     55.51 o
   0  15   1      348.49      335.64     10.58 o
   1  15   1       94.72      107.38      7.72 o
   2  15   1       16.87       19.95      4.15 o
   3  15   1       88.19       96.92      8.46 o
   4  15   1        6.13        7.18      3.67 o
  -3  16   1       92.35      103.12      9.97 o
  -2  16   1       11.66       15.04      5.35 o
  -1  16   1      332.43      335.31     13.65 o
   0  16   1      917.77      914.57     56.89 o
   1  16   1       36.54       38.73      5.42 o
   2  16   1       82.54       79.95      7.87 o
   3  16   1      294.55      303.94     13.87 o
  -2  17   1      125.46      129.73      9.44 o
  -1  17   1       71.05       84.60     11.34 o
   0  17   1      346.78      365.18     14.92 o
   1  17   1      467.18      471.98     17.27 o
   2  17   1      261.68      265.71     15.64 o
  -9   0   2      329.67      328.53     21.62 o
  -8   0   2     2396.77     2294.24     70.32 o
  -7   0   2        4.89       11.12      8.50 o
  -6   0   2     1549.34     1565.59     28.08 o
  -5   0   2     7102.33     6976.25     73.97 o
  -4   0   2     1172.50     1251.91     15.88 o
  -3   0   2      748.79      792.48     11.91 o
  -2   0   2     6451.28     6332.20     72.25 o
   0   0   2    11415.82    10287.75    252.18 o
   1   0   2     2728.00     2685.63     25.92 o
   2   0   2      950.55     1095.43     14.97 o
   3   0   2     2917.62     3132.07     38.67 o
   4   0   2     4504.01     4495.86     48.92 o
   5   0   2       21.24       22.62      1.98 o
   6   0   2     2085.16     2051.64     33.18 o
   7   0   2     4952.80     4873.53     71.06 o
   8   0   2     5068.19     5232.06     95.51 o
  -9   1   2       21.38       20.15      4.90 o
  -8   1   2      373.23      378.14     15.43 o
  -7   1   2      161.58      155.53      6.14 o
  -6   1   2      993.83     1003.89     12.00 o
  -5   1   2     1767.37     1820.47     15.95 o
  -4   1   2     4288.42     4182.65     30.51 o
  -3   1   2      832.66      944.03      9.02 o
  -2   1   2     1789.52     1763.24     15.26 o
  -1   1   2      978.85     1145.54     10.65 o
   0   1   2       11.23        8.74      0.84 o
   1   1   2     1061.55     1081.10      7.84 o
   2   1   2     1835.77     1831.53     13.12 o
   3   1   2     2684.12     2824.70     22.10 o
   4   1   2      643.51      606.08      7.02 o
   5   1   2        3.05        3.80      0.74 o
   6   1   2     1703.63     1682.16     20.02 o
   7   1   2      371.14      365.62      7.55 o
   8   1   2       62.33       69.34      4.45 o
  -9   2   2      451.90      439.08     37.89 o
  -8   2   2      478.98      525.96     18.70 o
  -7   2   2        9.73       14.35      2.80 o
  -6   2   2     1433.59     1410.58     18.05 o
  -5   2   2     8006.05     7800.71     87.35 o
  -4   2   2       82.61       83.82      2.28 o
  -3   2   2      218.61      211.68      3.32 o
  -2   2   2     2053.63     1700.88     13.87 o
  -1   2   2     1848.93     1996.29     19.95 o
   0   2   2     4577.61     4515.82     51.88 o
   1   2   2    17958.01    15791.45    213.81 o
   2   2   2     9499.83     8869.47     68.95 o
   3   2   2     1623.56     1692.58     14.08 o
   4   2   2     2676.11     2624.65     22.56 o
   5   2   2      244.57      268.65      4.51 o
   6   2   2     1767.81     1773.62     20.96 o
   7   2   2      873.56      861.32     14.39 o
   8   2   2       16.64       19.59      3.15 o
  -8   3   2       98.24      101.14      9.87 o
  -7   3   2        0.19        4.56      2.03 o
  -6   3   2      659.68      630.16     11.33 o
  -5   3   2     1058.01     1060.68     12.75 o
  -4   3   2     1176.80     1197.00     10.93 o
  -3   3   2     4102.78     4317.80     33.90 o
  -2   3   2      706.28      608.96      6.22 o
  -1   3   2     1428.60     1417.90     13.47 o
   0   3   2      962.59     1041.16     10.01 o
   1   3   2        5.00        0.55      0.65 o
   2   3   2      791.57      769.90      6.30 o
   3   3   2      166.16      198.38      3.22 o
   4   3   2       10.53        9.45      0.97 o
   5   3   2      133.19      128.45      3.51 o
   6   3   2      639.04      616.31     12.27 o
   7   3   2       48.27       50.15      3.57 o
   8   3   2       93.34       90.03      6.06 o
  -8   4   2     2088.50     2074.68     37.56 o
  -7   4   2        5.68       10.42      2.66 o
  -6   4   2      437.61      434.44      9.02 o
  -5   4   2     2230.24     2223.57     21.15 o
  -4   4   2     2033.12     2038.01     18.92 o
  -3   4   2      502.30      505.40      5.88 o
  -2   4   2     6618.94     6716.53     58.20 o
  -1   4   2     9870.64     9771.76    139.02 o
   0   4   2     8257.25     7954.33    109.40 o
   1   4   2      987.16      704.44      5.31 o
   2   4   2       10.19       18.38      1.25 o
   3   4   2      911.75      929.87      9.11 o
   4   4   2      566.35      558.60      8.36 o
   5   4   2      494.99      502.01      7.90 o
   6   4   2      346.60      342.14      9.00 o
   7   4   2     1311.55     1316.83     22.31 o
   8   4   2     1040.15     1041.79     23.42 o
  -8   5   2       53.65       57.73      5.77 o
  -7   5   2       27.57       34.74      3.55 o
  -6   5   2       10.26       14.29      1.79 o
  -5   5   2      658.39      680.23      8.64 o
  -4   5   2      161.41      113.14      2.80 o
  -3   5   2     3085.35     3091.88     28.46 o
  -2   5   2        0.82        5.42      0.69 o
  -1   5   2      417.06      409.12      4.09 o
   0   5   2     2963.86     3387.35     21.97 o
   1   5   2     3165.55     3304.88     22.41 o
   2   5   2      552.11      597.87      6.29 o
   3   5   2     3458.64     3501.25     30.33 o
   4   5   2      221.12      218.23      3.94 o
   5   5   2     2362.85     2313.29     25.72 o
   6   5   2      729.11      690.22     11.94 o
   7   5   2       17.50       14.29      3.21 o
   8   5   2       45.79       42.95      5.52 o
  -8   6   2     2576.60     2657.09     57.13 o
  -7   6   2      774.68      801.48     16.28 o
  -6   6   2        3.69        4.50      1.28 o
  -5   6   2     2501.32     2554.39     31.14 o
  -4   6   2     1657.81     1618.39     15.91 o
  -3   6   2     1680.19     1808.89     17.77 o
  -2   6   2     3865.17     3715.47     36.42 o
  -1   6   2      126.02      174.42      2.09 o
   0   6   2     4829.45     4982.81     36.71 o
   1   6   2       35.62       41.94      1.73 o
   2   6   2     7498.37     7327.32     55.05 o
   3   6   2      516.24      511.01      6.52 o
   4   6   2     3752.68     3750.58     31.30 o
   5   6   2     1910.52     1942.51     23.60 o
   6   6   2      190.24      179.62      8.42 o
   7   6   2     1606.09     1586.98     54.48 o
   8   6   2      826.56      858.13     20.99 o
  -8   7   2      110.96      107.29      9.86 o
  -7   7   2      670.58      635.38     17.26 o
  -6   7   2      341.07      320.47      9.65 o
  -5   7   2      295.86      304.56      7.58 o
  -4   7   2       28.06       25.69      1.51 o
  -3   7   2     2146.84     2243.05     23.95 o
  -2   7   2      703.37      756.23     10.58 o
  -1   7   2     5724.44     5866.67     45.56 o
   0   7   2      974.11     1024.59     10.12 o
   1   7   2       11.94       16.14      0.89 o
   2   7   2      364.78      370.15      4.75 o
   3   7   2     4101.64     3913.66     90.50 o
   4   7   2      972.54      992.12     11.13 o
   5   7   2      268.34      282.31      6.53 o
   6   7   2        3.37        4.27      2.06 o
   7   7   2      487.91      491.84     14.40 o
   8   7   2      116.13      110.55     13.74 o
  -8   8   2      305.49      298.22     14.46 o
  -7   8   2      581.37      577.57     30.23 o
  -6   8   2       78.39       77.93      4.51 o
  -5   8   2      340.17      372.88      8.26 o
  -4   8   2      745.08      764.40     12.24 o
  -3   8   2      162.78      154.17      3.79 o
  -2   8   2     6451.79     6375.27     61.32 o
  -1   8   2     9627.52     9702.60     76.62 o
   0   8   2      139.27      127.59      2.70 o
   1   8   2     6007.95     5810.77     45.25 o
   2   8   2     1185.29     1211.82     11.56 o
   3   8   2     1760.93     1795.07     18.72 o
   4   8   2     1243.01     1295.79     16.07 o
   5   8   2      942.36      984.63     14.84 o
   6   8   2       86.38       81.47      6.12 o
   7   8   2      355.83      366.94     12.34 o
  -7   9   2       90.85       82.33      8.31 o
  -6   9   2       47.63       56.87      4.53 o
  -5   9   2      221.54      238.35      6.66 o
  -4   9   2       65.11       71.44      3.66 o
  -3   9   2     4989.11     4796.91     47.96 o
  -2   9   2      257.32      257.63      5.01 o
  -1   9   2        0.39        1.06      0.52 o
   0   9   2      472.58      483.71      6.16 o
   1   9   2        0.30        3.94      1.33 o
   2   9   2     2375.37     2326.12     21.40 o
   3   9   2      898.32      879.42     11.76 o
   4   9   2      304.31      298.06      6.60 o
   5   9   2     3397.24     3329.11     60.55 o
   6   9   2        2.71        5.20      2.22 o
   7   9   2        1.99        0.63      2.67 o
  -7  10   2     1587.09     1550.06     92.58 o
  -6  10   2     1082.63     1054.61     30.77 o
  -5  10   2     3766.98     3825.91     49.09 o
  -4  10   2      141.35      130.78      4.62 o
  -3  10   2      309.94      332.02      7.24 o
  -2  10   2      679.72      676.55     11.43 o
  -1  10   2      300.86      281.47      4.43 o
   0  10   2      445.28      474.89      6.32 o
   1  10   2       63.20       59.29      2.83 o
   2  10   2      191.24      195.37      3.94 o
   3  10   2      403.44      411.49      8.17 o
   4  10   2      894.39      882.97     18.56 o
   5  10   2      275.23      260.08     12.22 o
   6  10   2        2.62        4.92      2.66 o
   7  10   2     1488.09     1481.61     37.68 o
  -7  11   2       43.88       44.45      6.59 o
  -6  11   2      141.06      135.48      7.69 o
  -5  11   2       20.61       23.49      3.06 o
  -4  11   2      206.03      212.43      6.19 o
  -3  11   2       60.68       71.97      3.73 o
  -2  11   2      179.50      173.80      4.97 o
  -1  11   2     1023.13     1022.08     11.52 o
   0  11   2      396.31      392.48      6.17 o
   1  11   2      625.94      633.51     10.34 o
   2  11   2      771.73      774.23     17.82 o
   3  11   2     3259.30     3316.26     50.32 o
   4  11   2      686.59      674.60     46.81 o
   5  11   2      189.63      206.47     10.70 o
   6  11   2        2.71        4.89      3.15 o
  -6  12   2      421.05      414.26     13.60 o
  -5  12   2      538.68      535.13     12.77 o
  -4  12   2      173.01      174.88      6.49 o
  -3  12   2      181.70      171.48      6.02 o
  -2  12   2     2679.56     2669.24     32.54 o
  -1  12   2     1495.20     1532.81     18.79 o
   0  12   2      394.36      397.41      8.01 o
   1  12   2     2584.27     2522.83     52.85 o
   2  12   2      210.04      219.26      9.56 o
   3  12   2      315.55      297.52     11.92 o
   4  12   2     1577.84     1520.89     35.23 o
   5  12   2      167.15      173.06     10.13 o
   6  12   2      408.40      413.23     16.95 o
  -6  13   2       26.53       31.89      5.68 o
  -5  13   2        0.35        0.97      2.31 o
  -4  13   2      443.64      477.08     11.63 o
  -3  13   2      536.44      518.55     11.79 o
  -2  13   2       60.04       59.70      4.20 o
  -1  13   2        1.36        3.26      1.53 o
   0  13   2      368.08      349.12      8.74 o
   1  13   2      480.25      454.58     12.18 o
   2  13   2      797.85      782.14     17.56 o
   3  13   2       58.23       64.78      6.61 o
   4  13   2      158.79      156.39      9.38 o
   5  13   2      529.15      525.40     18.74 o
  -5  14   2      817.98      819.17     22.03 o
  -4  14   2       40.63       44.55      4.86 o
  -3  14   2      233.91      241.66      7.93 o
  -2  14   2      652.41      643.73     13.53 o
  -1  14   2     1171.99     1180.95     20.42 o
   0  14   2      978.64      978.13     17.41 o
   1  14   2     1702.12     1652.69     30.02 o
   2  14   2      632.50      659.58     16.27 o
   3  14   2      386.45      380.90     21.52 o
   4  14   2      653.57      671.02     21.57 o
   5  14   2      865.07      793.74     24.98 o
  -4  15   2       20.67       17.77      4.08 o
  -3  15   2       93.19       98.40      7.02 o
  -2  15   2      182.40      197.54      8.39 o
  -1  15   2      599.61      626.33     15.83 o
   0  15   2        1.02        1.15      1.58 o
   1  15   2        7.49       10.02      2.61 o
   2  15   2     1549.76     1543.46     36.04 o
   3  15   2        6.20        6.44      3.19 o
   4  15   2       62.53       58.47      7.21 o
  -3  16   2      339.22      342.64     14.58 o
  -2  16   2       89.39       79.57     11.86 o
  -1  16   2      403.02      400.95     20.36 o
   0  16   2      232.00      231.93     11.03 o
   1  16   2        3.27        4.29      2.82 o
   2  16   2      128.27      132.81      9.43 o
   3  16   2        2.45        8.98      3.53 o
  -2  17   2       27.34       34.64      7.56 o
  -1  17   2      332.37      334.20     19.10 o
   0  17   2      102.78      100.13     13.23 o
   1  17   2       20.21       22.45      5.46 o
   2  17   2      100.82      116.16      9.83 o
  -8   1   3      281.60      276.46     16.69 o
  -7   1   3        9.91       13.63      8.76 o
  -6   1   3     1352.31     1358.18     19.43 o
  -5   1   3       31.92       34.68      1.87 o
  -4   1   3       15.19       17.86      1.07 o
  -3   1   3     1081.23     1004.77     10.65 o
  -2   1   3     4694.82     4678.05     44.27 o
  -1   1   3      265.99      295.37      4.35 o
   0   1   3     6341.08     6293.33     56.75 o
   1   1   3      920.15     1089.38      8.88 o
   2   1   3     3323.83     3608.92     27.27 o
   3   1   3     4715.87     4637.40     37.05 o
   4   1   3     4101.44     4066.21     33.46 o
   5   1   3        3.06        6.79      1.58 o
   6   1   3     4785.50     4681.84     47.53 o
   7   1   3      692.39      701.46     11.27 o
   8   1   3       42.17       39.08      4.00 o
  -8   2   3      155.14      157.52     10.60 o
  -7   2   3     1113.89     1117.97     23.03 o
  -6   2   3       38.86       41.59      3.03 o
  -5   2   3     1351.84     1377.95     13.53 o
  -4   2   3       57.07       49.15      1.71 o
  -3   2   3        4.48        2.14      0.85 o
  -2   2   3       56.66       60.91      1.48 o
  -1   2   3     1591.77     1730.61     16.11 o
   0   2   3      837.49      810.50      8.76 o
   1   2   3     1049.02     1186.39     10.86 o
   2   2   3       48.28       24.46      1.19 o
   3   2   3      640.89      615.10      7.01 o
   4   2   3       74.86       75.32      2.18 o
   5   2   3      363.92      363.54      5.78 o
   6   2   3      128.40      124.92      3.93 o
   7   2   3       87.05       83.21      4.41 o
   8   2   3      702.59      697.64     15.20 o
  -8   3   3      247.82      250.95     14.69 o
  -7   3   3       87.34       83.94      6.17 o
  -6   3   3     3741.10     3776.00     53.98 o
  -5   3   3     3052.18     3081.07     27.99 o
  -4   3   3     1371.99     1435.14     13.21 o
  -3   3   3    10260.38    10043.83     76.41 o
  -2   3   3     8137.57     8236.05     70.56 o
  -1   3   3     1898.33     1931.04     19.42 o
   0   3   3     1046.42      985.28     12.87 o
   1   3   3     1375.70     1287.18     12.53 o
   2   3   3       95.12       94.74      2.27 o
   3   3   3     2722.89     2711.46     26.00 o
   4   3   3       37.73       35.40      2.40 o
   5   3   3      608.51      579.58      8.60 o
   6   3   3       81.17       85.88      4.47 o
   7   3   3      304.92      309.21      8.99 o
   8   3   3      478.78      499.38     13.97 o
  -8   4   3      195.16      206.94      9.06 o
  -7   4   3      115.49      118.11      6.00 o
  -6   4   3      407.47      416.00      8.04 o
  -5   4   3       53.27       68.48      2.33 o
  -4   4   3     1205.66     1171.77     11.90 o
  -3   4   3      867.82      865.73      9.15 o
  -2   4   3     1680.25     1688.57     17.52 o
  -1   4   3     1348.79     1316.15     14.13 o
   0   4   3      240.66      189.10      3.44 o
   1   4   3     1324.74     1372.23     11.62 o
   2   4   3     1189.75     1237.91     10.44 o
   3   4   3      313.43      334.90      4.81 o
   4   4   3      106.58       97.81      2.89 o
   5   4   3        1.10        4.84      1.85 o
   6   4   3      671.49      642.32     12.99 o
   7   4   3      219.33      227.99      6.71 o
   8   4   3      273.44      283.26      9.23 o
  -8   5   3      240.82      245.98     10.12 o
  -7   5   3      225.59      214.32      7.52 o
  -6   5   3      989.20     1022.61     18.57 o
  -5   5   3      719.38      735.91     10.93 o
  -4   5   3      917.98      906.51     12.61 o
  -3   5   3      219.69      233.09      7.47 o
  -2   5   3      471.75      535.35      6.68 o
  -1   5   3      119.55      131.64      3.79 o
   0   5   3     1370.92     1345.61     13.03 o
   1   5   3     2408.78     2461.69     21.10 o
   2   5   3     1062.11     1105.56     10.30 o
   3   5   3     6167.00     6050.32     47.70 o
   4   5   3     6750.61     6640.24     60.46 o
   5   5   3      110.25      114.28      3.67 o
   6   5   3     2446.89     2395.43     34.91 o
   7   5   3     1693.20     1667.89     31.35 o
   8   5   3        6.94        4.23      2.86 o
  -8   6   3      505.40      516.81     15.37 o
  -7   6   3      236.30      227.17     10.33 o
  -6   6   3       64.11       54.88      4.88 o
  -5   6   3      282.34      264.72      6.49 o
  -4   6   3      401.16      387.54      6.65 o
  -3   6   3       15.73       12.98      1.15 o
  -2   6   3       39.39       35.10      1.95 o
  -1   6   3      547.40      514.67      5.99 o
   0   6   3     2974.46     2988.29     22.57 o
   1   6   3      111.45      113.01      2.04 o
   2   6   3     3788.17     3885.85     31.38 o
   3   6   3     2104.19     2212.41     22.09 o
   4   6   3       56.21       50.83      2.42 o
   5   6   3      290.55      288.01      6.85 o
   6   6   3      100.36      106.48      4.98 o
   7   6   3       35.30       37.74      4.54 o
   8   6   3      168.80      183.22     11.00 o
  -8   7   3        6.02        8.71      3.78 o
  -7   7   3        4.09        2.35      2.16 o
  -6   7   3     1740.95     1812.12     26.11 o
  -5   7   3     1681.85     1645.03     22.18 o
  -4   7   3      157.18      125.30      3.55 o
  -3   7   3     3373.69     3285.63     33.49 o
  -2   7   3     3062.12     3040.21     33.08 o
  -1   7   3       24.96       27.25      1.06 o
   0   7   3     1013.16      934.24      9.64 o
   1   7   3     3542.03     3606.38     30.70 o
   2   7   3        2.11        7.74      1.29 o
   3   7   3     2328.67     2273.95     19.84 o
   4   7   3       49.31       49.67      2.17 o
   5   7   3        4.28        9.17      3.00 o
   6   7   3      453.22      452.71     13.18 o
   7   7   3     1431.99     1448.28     28.76 o
   8   7   3       97.37      121.65     10.58 o
  -7   8   3        7.23       10.02      3.10 o
  -6   8   3        0.88        2.63      1.55 o
  -5   8   3      117.68      117.61      4.45 o
  -4   8   3     1100.88     1045.29     15.35 o
  -3   8   3      319.07      316.05      5.11 o
  -2   8   3     2708.08     2693.49     27.84 o
  -1   8   3       86.99      100.17      2.99 o
   0   8   3      132.33      148.49      2.89 o
   1   8   3      498.88      562.00      7.37 o
   2   8   3       93.50      110.75      3.16 o
   3   8   3       25.70       38.72      2.56 o
   4   8   3      921.31      913.61     13.42 o
   5   8   3       41.33       44.43      3.48 o
   6   8   3       26.17       26.83      3.75 o
   7   8   3       21.83       33.06     12.39 o
  -7   9   3       62.82       57.57      7.02 o
  -6   9   3     1400.07     1420.82     23.86 o
  -5   9   3     1755.39     1841.40     26.55 o
  -4   9   3       72.62       71.18      3.51 o
  -3   9   3     1860.84     1941.35     21.83 o
  -2   9   3       29.77       41.28      2.09 o
  -1   9   3     3089.83     3120.36     26.14 o
   0   9   3     1566.15     1524.81     16.00 o
   1   9   3     2176.27     2191.25     21.44 o
   2   9   3      165.15      146.08      3.62 o
   3   9   3     1671.91     1648.40     23.55 o
   4   9   3      116.19      125.56      4.87 o
   5   9   3       37.62       31.73     10.18 o
   6   9   3      506.86      477.36     17.30 o
   7   9   3     1126.81     1125.17     60.04 o
  -7  10   3     1024.04     1010.94     28.67 o
  -6  10   3       22.63       20.28      3.39 o
  -5  10   3      109.66      109.84      4.75 o
  -4  10   3        0.36        1.68      1.12 o
  -3  10   3       21.74       21.38      2.11 o
  -2  10   3     1283.11     1262.52     15.36 o
  -1  10   3      120.78      112.51      2.73 o
   0  10   3       37.76       31.05      1.81 o
   1  10   3     1530.31     1477.95     18.89 o
   2  10   3      174.07      172.43      6.22 o
   3  10   3      256.52      250.11      7.97 o
   4  10   3      313.35      332.65     12.70 o
   5  10   3      137.21      132.67      8.85 o
   6  10   3       91.92       98.10      9.11 o
   7  10   3        5.44        4.18      3.23 o
  -6  11   3      894.57      836.81     24.57 o
  -5  11   3        3.77        7.45      2.04 o
  -4  11   3       41.01       40.38      3.18 o
  -3  11   3       88.11       84.14      3.89 o
  -2  11   3      235.00      252.60      6.12 o
  -1  11   3        5.21        7.90      1.22 o
   0  11   3     2115.69     2006.98     22.41 o
   1  11   3      720.04      716.30     14.85 o
   2  11   3      788.27      737.33     19.61 o
   3  11   3     1277.58     1250.14     28.99 o
   4  11   3      231.97      217.61     10.40 o
   5  11   3      688.30      706.07     21.66 o
   6  11   3     2593.56     2569.62     74.42 o
  -6  12   3      279.56      285.18     13.55 o
  -5  12   3      692.92      732.61     15.39 o
  -4  12   3      540.92      519.57     11.86 o
  -3  12   3      683.27      684.30     12.09 o
  -2  12   3      109.04      124.08      6.55 o
  -1  12   3     1990.40     1902.72     22.13 o
   0  12   3     2119.71     2048.56     25.79 o
   1  12   3      122.32      119.91      5.83 o
   2  12   3       47.98       46.97      5.46 o
   3  12   3     1461.85     1441.28     32.96 o
   4  12   3        0.15        2.57      2.30 o
   5  12   3       28.57       24.81      4.69 o
   6  12   3      216.83      231.73     12.65 o
  -5  13   3     1215.11     1239.32     26.08 o
  -4  13   3      615.29      627.63     13.63 o
  -3  13   3     1307.87     1304.22     21.68 o
  -2  13   3      499.22      511.75     11.22 o
  -1  13   3     1653.68     1642.96     24.79 o
   0  13   3     2387.26     2307.29     32.44 o
   1  13   3      204.22      206.05      7.94 o
   2  13   3       29.22       31.62      5.77 o
   3  13   3        4.85        4.33      6.19 o
   4  13   3       54.98       48.38      6.13 o
   5  13   3      228.87      217.17     11.81 o
  -5  14   3       41.77       41.56      6.15 o
  -4  14   3        0.28        2.36      1.94 o
  -3  14   3       40.70       46.34      3.99 o
  -2  14   3      849.97      860.16     16.31 o
  -1  14   3      110.71      114.85      6.38 o
   0  14   3        0.00        3.21      1.90 o
   1  14   3     4510.79     4452.97     67.12 o
   2  14   3      389.68      388.90     12.00 o
   3  14   3      172.46      150.78      9.17 o
   4  14   3      163.01      163.70     11.86 o
   5  14   3       56.01       47.66      6.72 o
  -4  15   3       62.43       58.38      5.83 o
  -3  15   3       15.54       18.43      2.87 o
  -2  15   3      109.24      115.99     12.91 o
  -1  15   3      275.12      278.05      9.95 o
   0  15   3      274.08      275.08      9.92 o
   1  15   3      798.67      840.17     19.36 o
   2  15   3      828.55      809.97     30.30 o
   3  15   3     1334.79     1356.48     38.84 o
   4  15   3      786.58      776.42     27.29 o
  -3  16   3      107.28      113.53      7.53 o
  -2  16   3      667.45      688.71     21.19 o
  -1  16   3      566.00      574.98     18.74 o
   0  16   3      711.76      703.05     17.53 o
   1  16   3       68.34       68.66     14.17 o
   2  16   3      198.47      189.09     10.58 o
   3  16   3      350.99      352.17     15.17 o
  -1  17   3      210.12      202.57     14.27 o
   0  17   3      728.18      692.28     21.43 o
  -8   0   4      247.66      268.07     18.05 o
  -7   0   4      238.95      216.43     14.90 o
  -6   0   4      158.94      151.82      6.54 o
  -5   0   4       18.15       19.00      2.07 o
  -4   0   4      492.74      475.80      8.68 o
  -3   0   4      208.56      206.98      4.63 o
  -2   0   4     1515.70     1581.48     23.52 o
  -1   0   4      548.25      541.92      7.99 o
   0   0   4     7351.50     6572.56     74.74 o
   1   0   4       11.95       15.19      1.49 o
   2   0   4    15490.42    14870.70    196.69 o
   3   0   4      951.89      887.59     17.82 o
   4   0   4     2031.57     2071.69     27.48 o
   5   0   4     3267.33     3293.55     42.29 o
   6   0   4      558.17      570.24     13.19 o
   7   0   4      810.57      798.04     17.39 o
   8   0   4      509.13      526.47     20.15 o
  -8   1   4      192.18      200.10     15.22 o
  -7   1   4       22.54       29.51      7.80 o
  -6   1   4      177.36      181.96      5.55 o
  -5   1   4      646.34      638.61      9.50 o
  -4   1   4     4961.93     4830.21     43.30 o
  -3   1   4      157.23      147.15      3.42 o
  -2   1   4     1976.03     1894.75     16.89 o
  -1   1   4       22.31       23.87      1.04 o
   0   1   4        3.70        2.58      0.40 o
   1   1   4     2984.65     3220.35     24.03 o
   2   1   4     1686.10     1753.15     17.19 o
   3   1   4       98.04       98.54      2.37 o
   4   1   4     1633.04     1611.36     16.99 o
   5   1   4        0.46        2.38      0.86 o
   6   1   4     2646.01     2614.16     28.80 o
   7   1   4      133.03      128.55      4.91 o
   8   1   4       61.13       57.39      5.08 o
  -8   2   4      486.08      478.53     17.66 o
  -7   2   4     1239.01     1245.09     33.90 o
  -6   2   4     4061.75     4070.29     53.06 o
  -5   2   4       21.16       22.72      2.09 o
  -4   2   4     1851.99     1799.67     17.97 o
  -3   2   4      972.94     1033.45     11.29 o
  -2   2   4     2264.88     2492.04     23.06 o
  -1   2   4    10511.91    10332.51    104.29 o
   0   2   4     1069.56     1256.88     16.53 o
   1   2   4      108.63      138.53      2.73 o
   2   2   4      138.56      122.60      2.46 o
   3   2   4     3153.58     3062.83     29.13 o
   4   2   4      921.03      911.06     10.18 o
   5   2   4     2489.15     2395.21     26.32 o
   6   2   4     2576.54     2565.22     39.57 o
   7   2   4      240.24      227.76      6.63 o
   8   2   4     1177.51     1155.77     25.24 o
  -8   3   4      253.74      251.69     10.89 o
  -7   3   4      237.93      249.40      8.05 o
  -6   3   4      776.19      754.48     12.90 o
  -5   3   4       20.66       21.61      1.86 o
  -4   3   4     1194.41     1175.62     12.22 o
  -3   3   4       14.43       23.64      1.39 o
  -2   3   4     3230.64     3249.15     29.50 o
  -1   3   4     1390.03     1439.59     18.26 o
   0   3   4     4976.06     5176.56     59.66 o
   1   3   4      752.71      787.39      8.30 o
   2   3   4     2654.32     2864.52     23.43 o
   3   3   4       54.95       68.49      3.46 o
   4   3   4       36.17       36.23      2.26 o
   5   3   4       16.47       17.86      2.00 o
   6   3   4        6.14       11.15      2.13 o
   7   3   4       45.08       49.14      3.64 o
   8   3   4      185.72      190.17      9.03 o
  -8   4   4        4.82        1.74      2.07 o
  -7   4   4     3268.45     3215.67     51.55 o
  -6   4   4      551.11      565.16     10.82 o
  -5   4   4      435.10      446.76      7.89 o
  -4   4   4     1290.06     1300.64     13.36 o
  -3   4   4     2430.68     2402.74     21.62 o
  -2   4   4        3.34        2.58      0.83 o
  -1   4   4     2380.80     2325.29     26.28 o
   0   4   4     6734.55     6581.78    101.32 o
   1   4   4       13.40       32.85      1.72 o
   2   4   4     7642.86     7842.58     64.75 o
   3   4   4     1393.96     1470.99     14.46 o
   4   4   4        2.61        6.30      1.75 o
   5   4   4     1881.05     1842.75     23.87 o
   6   4   4     1308.99     1319.97     21.49 o
   7   4   4      143.84      143.55      6.17 o
   8   4   4       69.50       61.59      7.32 o
  -8   5   4      156.05      152.36      8.47 o
  -7   5   4        2.40        4.04      2.10 o
  -6   5   4      909.76      924.88     15.07 o
  -5   5   4      333.95      296.04      6.43 o
  -4   5   4      734.32      687.32      8.95 o
  -3   5   4      161.71      161.61      3.01 o
  -2   5   4      108.05      101.57      2.28 o
  -1   5   4      756.34      778.13     12.58 o
   0   5   4     1001.05     1058.71     13.49 o
   1   5   4       35.56       32.78      1.40 o
   2   5   4        7.13       11.20      0.95 o
   3   5   4     2659.01     2641.32     23.96 o
   4   5   4       51.39       44.14      2.10 o
   5   5   4     2453.38     2359.51     29.31 o
   6   5   4      339.80      333.47      8.94 o
   7   5   4      130.47      128.73      7.22 o
   8   5   4      125.47      116.45     11.55 o
  -8   6   4      329.60      304.63     11.55 o
  -7   6   4      132.82      130.62      8.97 o
  -6   6   4      635.12      621.59     12.93 o
  -5   6   4      992.17     1008.71     13.98 o
  -4   6   4      723.62      740.79      9.60 o
  -3   6   4      603.61      628.51      8.48 o
  -2   6   4      526.35      534.71      9.11 o
  -1   6   4     7223.21     7068.73     90.64 o
   0   6   4     2712.53     2679.85     24.64 o
   1   6   4       88.35       76.71      2.09 o
   2   6   4     2623.26     2545.47     24.24 o
   3   6   4     2934.43     2815.60     25.47 o
   4   6   4      247.72      253.00      6.21 o
   5   6   4      153.95      159.72      5.05 o
   6   6   4     3921.37     3865.39     51.81 o
   7   6   4      127.64      134.80      9.53 o
  -7   7   4        1.98        2.25      2.21 o
  -6   7   4       83.57       67.44      4.18 o
  -5   7   4       25.22       26.03      2.25 o
  -4   7   4       80.48       90.09      3.48 o
  -3   7   4      673.15      704.67      9.41 o
  -2   7   4      604.60      605.98      7.78 o
  -1   7   4     1491.05     1527.68     16.11 o
   0   7   4      523.50      547.42      5.74 o
   1   7   4       15.25       11.51      0.94 o
   2   7   4      164.75      186.28      4.08 o
   3   7   4      989.25      982.52     10.80 o
   4   7   4      280.43      279.66      6.42 o
   5   7   4     1177.13     1158.85     17.21 o
   6   7   4      226.23      211.58     11.18 o
   7   7   4      199.48      216.91     11.68 o
  -7   8   4     3261.31     3297.54     54.03 o
  -6   8   4      704.09      702.92     13.04 o
  -5   8   4     1649.14     1680.51     22.86 o
  -4   8   4     1180.50     1199.24     17.64 o
  -3   8   4     1180.62     1249.46     14.92 o
  -2   8   4     1033.20     1049.22     12.44 o
  -1   8   4       13.94       16.17      0.95 o
   0   8   4      236.81      265.06      3.63 o
   1   8   4      506.68      479.26      6.39 o
   2   8   4     2026.43     2005.41     21.85 o
   3   8   4      276.88      271.15      5.06 o
   4   8   4       14.62       14.70      2.08 o
   5   8   4     1088.38     1104.84     19.03 o
   6   8   4     1612.07     1585.01     56.57 o
   7   8   4      172.60      166.19     18.37 o
  -7   9   4       58.39       61.37      7.26 o
  -6   9   4      688.58      663.92     14.30 o
  -5   9   4       80.40       84.12      5.42 o
  -4   9   4        1.20        1.81      1.11 o
  -3   9   4     2722.63     2673.38     28.59 o
  -2   9   4        2.20        3.06      0.78 o
  -1   9   4      576.95      581.06      6.92 o
   0   9   4      629.32      670.81      9.29 o
   1   9   4     1149.61     1179.21     16.78 o
   2   9   4        0.27        2.70      1.35 o
   3   9   4      328.80      334.09      8.01 o
   4   9   4      543.21      520.14     12.91 o
   5   9   4     1385.10     1357.71     32.40 o
   6   9   4        5.80        5.46      3.07 o
   7   9   4      171.17      175.55     11.63 o
  -6  10   4       73.60       69.18      5.00 o
  -5  10   4       12.00        8.11      2.66 o
  -4  10   4     1718.29     1746.36     23.45 o
  -3  10   4     1561.28     1571.29     20.94 o
  -2  10   4     1512.97     1495.91     17.47 o
  -1  10   4     4959.13     4776.37     43.72 o
   0  10   4     1057.61     1084.00     14.80 o
   1  10   4     2613.75     2715.03     34.78 o
   2  10   4     2605.27     2475.19     51.21 o
   3  10   4     2698.82     2718.06     42.41 o
   4  10   4       22.38       23.48      3.23 o
   5  10   4      219.45      213.43     10.76 o
   6  10   4      406.65      412.30     16.48 o
  -6  11   4       62.90       48.37      5.07 o
  -5  11   4      373.20      374.96      9.92 o
  -4  11   4      275.38      265.08      6.93 o
  -3  11   4        1.67        2.64      1.19 o
  -2  11   4      267.39      241.27      5.87 o
  -1  11   4     1803.02     1824.39     20.89 o
   0  11   4       12.90       15.14      2.58 o
   1  11   4       13.60        9.33      1.93 o
   2  11   4      942.15      924.62     33.08 o
   3  11   4      801.34      819.80     17.57 o
   4  11   4       52.90       62.68      6.49 o
   5  11   4      475.66      481.62     27.60 o
   6  11   4       44.70       42.59      6.35 o
  -5  12   4     1086.64     1096.81     26.48 o
  -4  12   4     1120.81     1109.51     19.34 o
  -3  12   4      249.12      248.79      6.55 o
  -2  12   4       26.99       27.60      2.61 o
  -1  12   4       53.34       64.32      2.84 o
   0  12   4      247.90      259.58      7.33 o
   1  12   4       10.33       11.85      2.08 o
   2  12   4     2204.44     2142.57     47.86 o
   3  12   4      102.21      101.96      7.29 o
   4  12   4      386.96      383.46     14.87 o
   5  12   4      306.10      276.39     13.15 o
  -5  13   4       67.88       57.24      5.27 o
  -4  13   4     1378.00     1368.25     26.16 o
  -3  13   4     2304.38     2315.27     33.46 o
  -2  13   4      171.37      175.99      6.73 o
  -1  13   4       17.63       19.64      2.35 o
   0  13   4       48.71       55.08      4.58 o
   1  13   4      294.72      282.55      9.85 o
   2  13   4     1033.50      994.94     25.11 o
   3  13   4       40.44       41.21     10.71 o
   4  13   4        4.69        4.20      4.41 o
   5  13   4      559.96      549.99     24.88 o
  -4  14   4      551.81      567.71     15.47 o
  -3  14   4      164.01      171.89      9.79 o
  -2  14   4       28.76       30.70      3.56 o
  -1  14   4      652.13      685.42     16.40 o
   0  14   4       15.65       17.34      3.02 o
   1  14   4      435.27      414.68     12.26 o
   2  14   4       12.75        9.95      3.11 o
   3  14   4      604.53      592.93     19.30 o
   4  14   4       70.61       58.93     18.05 o
  -3  15   4     1571.77     1620.49     48.27 o
  -2  15   4      682.27      711.54     34.64 o
  -1  15   4      614.88      601.84     15.57 o
   0  15   4      588.67      599.42     25.66 o
   1  15   4        0.46        2.75      2.11 o
   2  15   4      719.08      690.74     17.65 o
   3  15   4      315.02      327.86     16.58 o
  -2  16   4      233.69      241.02     13.75 o
  -1  16   4      772.38      772.30     35.69 o
   0  16   4     2275.62     2239.65     46.41 o
   1  16   4      612.56      611.83     22.54 o
   2  16   4     1744.38     1730.99     40.20 o
  -8   1   5      114.94      119.25     10.29 o
  -7   1   5     1296.95     1252.97     30.93 o
  -6   1   5      286.72      280.56      7.87 o
  -5   1   5     2043.59     2048.31     28.99 o
  -4   1   5      201.08      211.96      4.09 o
  -3   1   5      173.64      192.93      3.94 o
  -2   1   5     1330.62     1345.37     12.80 o
  -1   1   5     2689.16     2578.86     23.61 o
   0   1   5      163.79      143.83      2.83 o
   1   1   5     4019.42     4116.03     32.52 o
   2   1   5     1382.87     1355.30     14.10 o
   3   1   5      391.05      376.03      5.41 o
   4   1   5       11.76       15.74      1.30 o
   5   1   5     1563.78     1542.82     18.50 o
   6   1   5       36.92       37.14      2.86 o
   7   1   5      109.61      120.48      6.09 o
   8   1   5      883.09      888.30     20.69 o
  -8   2   5      908.46      893.86     32.96 o
  -7   2   5      102.46      107.91      7.23 o
  -6   2   5      474.23      477.41      9.68 o
  -5   2   5       52.77       55.55      3.24 o
  -4   2   5       25.59       26.45      1.68 o
  -3   2   5       74.49       77.20      2.27 o
  -2   2   5      729.30      731.66      8.42 o
  -1   2   5     1002.30     1021.37     13.57 o
   0   2   5      100.31       96.54      3.46 o
   1   2   5      958.12      846.77      9.99 o
   2   2   5     1570.92     1543.93     15.73 o
   3   2   5     1778.16     1746.51     19.57 o
   4   2   5       12.94       15.46      1.56 o
   5   2   5      224.52      213.84      6.93 o
   6   2   5       42.92       50.84      3.43 o
   7   2   5       72.95       69.49      5.08 o
   8   2   5        9.70        5.43      3.38 o
  -8   3   5     1049.97     1002.82     22.67 o
  -7   3   5      813.68      816.52     18.82 o
  -6   3   5       23.35       19.75      2.27 o
  -5   3   5     1160.21     1142.21     16.47 o
  -4   3   5       34.68       35.17      2.13 o
  -3   3   5       52.81       51.29      2.47 o
  -2   3   5      580.20      597.44      7.25 o
  -1   3   5     3648.88     3678.28     43.47 o
   0   3   5       58.11       52.38      1.76 o
   1   3   5     7235.54     7456.31     70.67 o
   2   3   5     3294.79     3329.52     31.51 o
   3   3   5      439.31      441.67      6.26 o
   4   3   5     2165.58     2170.69     24.32 o
   5   3   5     7641.75     7344.70     79.46 o
   6   3   5      321.31      305.02      8.56 o
   7   3   5      783.63      772.56     18.19 o
  -8   4   5      275.23      265.52     10.56 o
  -7   4   5      322.29      304.34     10.57 o
  -6   4   5      764.49      770.78     13.33 o
  -5   4   5        1.90        5.60      1.88 o
  -4   4   5     2694.85     2617.89     25.67 o
  -3   4   5       48.48       43.80      1.86 o
  -2   4   5     1661.44     1692.89     17.96 o
  -1   4   5     1092.04     1069.70     15.46 o
   0   4   5      625.26      633.60      8.02 o
   1   4   5     1005.40     1049.49     12.00 o
   2   4   5      250.78      243.78      4.56 o
   3   4   5      285.43      287.16      4.65 o
   4   4   5     1665.88     1674.11     19.79 o
   5   4   5       73.57       60.84      3.61 o
   6   4   5        0.75        0.77      1.60 o
   7   4   5       21.14       25.53      3.79 o
  -7   5   5      540.54      548.51     16.47 o
  -6   5   5       81.28       79.52      4.09 o
  -5   5   5     1981.59     1963.75     25.31 o
  -4   5   5     3999.98     3926.25     36.86 o
  -3   5   5      646.54      655.09      8.35 o
  -2   5   5    11500.89    10908.11    157.82 o
  -1   5   5     2349.67     2416.23     28.03 o
   0   5   5        2.82        7.37      1.22 o
   1   5   5     1086.11     1121.62     12.77 o
   2   5   5     3115.29     3027.38     28.53 o
   3   5   5     1739.82     1720.42     19.57 o
   4   5   5       93.83       95.00      3.65 o
   5   5   5     1008.07      993.91     17.24 o
   6   5   5      149.93      156.30      8.28 o
   7   5   5       16.03       18.48      4.42 o
  -7   6   5       13.77       13.78      3.03 o
  -6   6   5      248.27      236.28      6.73 o
  -5   6   5      120.60      126.11      4.44 o
  -4   6   5        3.39        2.96      0.93 o
  -3   6   5       13.72       15.28      1.10 o
  -2   6   5      219.51      234.78      5.79 o
  -1   6   5      419.50      409.39      7.55 o
   0   6   5      713.13      724.99     10.03 o
   1   6   5      251.99      259.96      5.05 o
   2   6   5      815.60      886.49     11.39 o
   3   6   5      282.92      304.20      5.72 o
   4   6   5      153.49      148.94      5.23 o
   5   6   5        1.59        1.51      1.41 o
   6   6   5      218.78      217.58      8.55 o
   7   6   5      125.74      127.18      9.36 o
  -7   7   5       35.69       34.29      5.23 o
  -6   7   5       44.68       46.59      3.52 o
  -5   7   5      206.20      221.46      6.07 o
  -4   7   5      215.25      250.59      8.08 o
  -3   7   5      849.23      835.19      9.97 o
  -2   7   5      634.83      644.71     10.36 o
  -1   7   5      164.72      161.76      6.29 o
   0   7   5      284.68      287.29      4.21 o
   1   7   5      544.37      543.34      7.56 o
   2   7   5     3228.07     3260.08     37.18 o
   3   7   5       77.73       69.55      3.50 o
   4   7   5     2929.63     2997.02     39.94 o
   5   7   5     2560.04     2556.02     35.98 o
   6   7   5      131.06      135.86      7.09 o
   7   7   5      116.56      120.11     16.27 o
  -7   8   5      147.73      141.28      8.35 o
  -6   8   5       24.75       26.06      3.17 o
  -5   8   5      124.30      130.51      4.73 o
  -4   8   5      168.51      158.71      4.70 o
  -3   8   5       57.97       66.92      2.40 o
  -2   8   5      655.19      668.85      9.07 o
  -1   8   5        5.53        9.21      0.91 o
   0   8   5       41.78       43.20      1.33 o
   1   8   5      299.09      264.48      5.42 o
   2   8   5      160.89      180.37      5.15 o
   3   8   5       53.61       62.07      3.43 o
   4   8   5      162.67      171.26      5.89 o
   5   8   5      206.45      218.40     10.06 o
   6   8   5      263.96      257.22     12.30 o
  -6   9   5      166.47      156.03      7.18 o
  -5   9   5      322.09      326.42      7.85 o
  -4   9   5     1274.18     1245.55     33.42 o
  -3   9   5      170.99      171.01      4.58 o
  -2   9   5     3068.27     3015.63     40.13 o
  -1   9   5      277.37      297.07      4.23 o
   0   9   5        6.95       10.42      1.04 o
   1   9   5     1386.32     1314.34     17.95 o
   2   9   5     2738.90     2603.88     34.52 o
   3   9   5      216.56      210.75      9.42 o
   4   9   5      146.88      147.55      5.60 o
   5   9   5     1443.91     1434.24     34.07 o
   6   9   5        6.25        5.97      3.07 o
  -6  10   5       78.56       78.58      5.36 o
  -5  10   5       17.14       18.61      2.36 o
  -4  10   5      177.92      178.63      6.00 o
  -3  10   5       22.58       22.83      2.89 o
  -2  10   5      115.29      115.98      3.21 o
  -1  10   5      109.93      100.53      2.46 o
   0  10   5       82.91       96.52      3.23 o
   1  10   5     1350.23     1332.18     23.26 o
   2  10   5      115.98      124.50      5.46 o
   3  10   5      104.38      107.38     10.86 o
   4  10   5        1.27        3.70      1.91 o
   5  10   5       11.32       13.62      3.68 o
   6  10   5       32.65       36.82      7.35 o
  -6  11   5      440.54      424.46     12.82 o
  -5  11   5     1555.50     1561.81     25.22 o
  -4  11   5     1565.14     1594.51     24.65 o
  -3  11   5      992.64      984.10     16.43 o
  -2  11   5     1193.82     1206.10     24.00 o
  -1  11   5     1487.02     1539.73     18.08 o
   0  11   5      838.14      844.34     14.91 o
   1  11   5      871.75      841.62     17.02 o
   2  11   5     1296.32     1311.17     24.07 o
   3  11   5        1.93        4.83      1.93 o
   4  11   5      383.93      386.55     14.68 o
   5  11   5       19.03       13.36      5.77 o
  -5  12   5      811.47      840.11     18.74 o
  -4  12   5      431.29      462.53     11.98 o
  -3  12   5      147.77      161.69      5.60 o
  -2  12   5      384.00      380.75      8.64 o
  -1  12   5      523.67      526.79     14.15 o
   0  12   5      412.06      418.73      9.73 o
   1  12   5      115.89      127.06      5.88 o
   2  12   5      338.01      331.09     12.18 o
   3  12   5       71.68       74.18      6.90 o
   4  12   5      130.41      149.34     13.54 o
   5  12   5       20.54       19.27      4.49 o
  -4  13   5        5.70        7.79      2.31 o
  -3  13   5        5.73        7.32      2.06 o
  -2  13   5       64.91       66.67      4.92 o
  -1  13   5       66.83       62.29      4.53 o
   0  13   5      136.41      137.72      6.47 o
   1  13   5      293.46      288.36     10.32 o
   2  13   5      962.18      959.40     24.71 o
   3  13   5     1135.85     1109.73     68.64 o
   4  13   5      451.89      487.79     17.55 o
  -4  14   5      383.86      400.74     19.10 o
  -3  14   5       27.75       37.94      3.94 o
  -2  14   5      766.53      768.02     22.88 o
  -1  14   5        2.22        6.88      2.33 o
   0  14   5      193.21      196.06      7.89 o
   1  14   5     2877.57     2682.79     48.84 o
   2  14   5       41.63       47.54      5.67 o
   3  14   5        0.40       -0.16      2.47 o
  -2  15   5      410.16      386.27     13.82 o
  -1  15   5     2075.00     2044.22     68.01 o
   0  15   5       20.13       13.34      3.05 o
   1  15   5      522.83      526.80     14.70 o
   2  15   5       26.73       26.78      4.11 o
  -7   0   6      231.44      206.35     14.90 o
  -6   0   6     3195.00     3145.75     64.66 o
  -5   0   6      747.73      758.03     28.13 o
  -4   0   6      151.56      156.29      6.74 o
  -3   0   6        7.42        9.09      1.54 o
  -2   0   6     2164.16     2208.51     25.23 o
  -1   0   6      394.92      372.12      6.84 o
   0   0   6       12.41       22.49      1.96 o
   1   0   6      663.63      663.19      9.11 o
   2   0   6     1061.68     1088.28     18.49 o
   3   0   6      784.64      745.66     14.61 o
   4   0   6      508.32      506.67      9.40 o
   5   0   6       89.79       85.89     15.32 o
   6   0   6      690.53      696.69     20.23 o
   7   0   6     1255.60     1265.20     42.82 o
  -7   1   6       15.23       17.83      3.41 o
  -6   1   6      364.51      369.35     11.36 o
  -5   1   6      696.41      653.80     14.45 o
  -4   1   6      588.26      553.32     12.18 o
  -3   1   6      264.33      262.22      4.96 o
  -2   1   6     1196.62     1210.96     11.31 o
  -1   1   6      365.88      349.22      5.00 o
   0   1   6      340.90      324.38      4.61 o
   1   1   6       13.84       13.00      0.96 o
   2   1   6     1282.64     1305.45     15.13 o
   3   1   6      272.93      281.02      5.47 o
   4   1   6      556.93      575.23      7.87 o
   5   1   6        9.37        9.41      1.85 o
   6   1   6      992.37      976.01     18.21 o
   7   1   6       43.47       41.24      4.67 o
  -7   2   6        8.17        9.08      2.54 o
  -6   2   6       29.17       23.85      2.80 o
  -5   2   6     1347.40     1341.46     24.12 o
  -4   2   6        2.65        4.98      1.44 o
  -3   2   6     3327.98     3294.11     36.41 o
  -2   2   6     1898.78     1889.19     17.23 o
  -1   2   6      340.12      347.40      5.79 o
   0   2   6     4591.01     4603.49     64.90 o
   1   2   6     6770.67     6673.14     58.95 o
   2   2   6     2997.26     3003.87     28.52 o
   3   2   6       27.35       33.42      2.11 o
   4   2   6     5179.64     5048.90     51.22 o
   5   2   6      479.61      457.12     10.32 o
   6   2   6      234.32      225.46     11.63 o
   7   2   6      514.74      519.30     14.53 o
  -7   3   6       49.66       52.16      5.13 o
  -6   3   6      104.40      101.65      4.64 o
  -5   3   6       10.50       10.83      1.69 o
  -4   3   6     1491.39     1484.68     21.99 o
  -3   3   6       33.44       32.47      2.05 o
  -2   3   6      963.71      973.84     10.73 o
  -1   3   6        1.20        2.00      0.79 o
   0   3   6     2341.00     2388.08     29.48 o
   1   3   6     1833.79     1933.74     25.41 o
   2   3   6      620.25      636.82      9.81 o
   3   3   6        6.49        6.21      1.07 o
   4   3   6      522.65      533.15      9.59 o
   5   3   6      131.37      129.31      5.21 o
   6   3   6       45.82       50.22      4.76 o
   7   3   6       98.47       98.98      7.01 o
  -7   4   6       15.27       16.54      3.24 o
  -6   4   6     3119.83     3132.18     38.40 o
  -5   4   6      561.43      563.78     10.27 o
  -4   4   6       13.95       17.62      2.20 o
  -3   4   6     1015.05     1007.55     13.59 o
  -2   4   6     2946.39     2988.22     27.72 o
  -1   4   6      174.91      181.62      3.67 o
   0   4   6     1477.42     1450.81     16.00 o
   1   4   6     8527.98     8136.32     77.44 o
   2   4   6      244.29      259.81      5.47 o
   3   4   6     1962.26     1934.82     24.09 o
   4   4   6     1049.99      998.84     16.72 o
   5   4   6        4.01        5.70      1.91 o
   6   4   6       78.22       75.52      5.74 o
   7   4   6     1697.64     1640.05     39.11 o
  -7   5   6       13.67       14.96      3.26 o
  -6   5   6      483.99      506.57     10.45 o
  -5   5   6      222.54      198.91      5.65 o
  -4   5   6      700.77      678.57     12.71 o
  -3   5   6      162.12      160.01      3.98 o
  -2   5   6      549.50      547.71      7.41 o
  -1   5   6      244.11      242.05      6.06 o
   0   5   6       14.06       13.69      0.99 o
   1   5   6       47.79       37.45      2.02 o
   2   5   6       88.68       90.92      3.16 o
   3   5   6       71.83       87.09      3.39 o
   4   5   6       38.89       35.66      3.06 o
   5   5   6      241.70      229.15      7.21 o
   6   5   6      694.28      701.09     16.94 o
   7   5   6      151.24      170.51     10.28 o
  -7   6   6      393.09      409.90     13.07 o
  -6   6   6     1137.48     1133.83     19.82 o
  -5   6   6     2492.15     2444.01     34.00 o
  -4   6   6       18.41       20.48      1.99 o
  -3   6   6     2911.87     2890.98     32.82 o
  -2   6   6      286.50      300.03     11.79 o
  -1   6   6     3024.90     2914.81     37.84 o
   0   6   6      384.75      400.62      5.58 o
   1   6   6      656.15      685.83     10.02 o
   2   6   6       12.04        9.12      1.32 o
   3   6   6       25.62       22.56      3.70 o
   4   6   6     2544.65     2534.29     62.90 o
   5   6   6        2.52        4.11      2.24 o
   6   6   6      230.07      230.92      9.08 o
  -6   7   6      175.25      174.74      6.58 o
  -5   7   6      559.51      566.23     10.68 o
  -4   7   6      134.25      146.52      4.42 o
  -3   7   6     1356.80     1343.93     15.44 o
  -2   7   6       68.36       62.15      4.23 o
  -1   7   6      857.08      852.73     14.62 o
   0   7   6     1160.62     1165.99     13.22 o
   1   7   6      454.99      473.83      7.82 o
   2   7   6      113.59      117.57      4.03 o
   3   7   6       13.85       16.53      2.06 o
   4   7   6       21.15       22.08      2.54 o
   5   7   6      727.01      730.41     16.96 o
   6   7   6      583.76      593.71     15.67 o
  -6   8   6      274.44      275.07      8.46 o
  -5   8   6       86.26       87.44      4.18 o
  -4   8   6      209.43      224.54      6.46 o
  -3   8   6      746.47      737.62     11.13 o
  -2   8   6     2486.09     2390.03     31.27 o
  -1   8   6     1404.83     1367.16     21.12 o
   0   8   6     1170.65     1156.93     14.13 o
   1   8   6     7419.38     7149.02     84.34 o
   2   8   6       45.09       38.45      2.78 o
   3   8   6     3246.78     3228.06     42.41 o
   4   8   6      680.94      696.69     13.72 o
   5   8   6      215.36      190.93      7.96 o
   6   8   6       81.27       92.54      8.61 o
  -6   9   6      947.11      963.13     23.24 o
  -5   9   6      306.39      309.99      7.68 o
  -4   9   6      149.18      155.16      4.76 o
  -3   9   6     1692.16     1733.95     23.97 o
  -2   9   6       26.69       32.29      2.61 o
  -1   9   6      980.95      955.87     15.29 o
   0   9   6       66.09       76.13      2.31 o
   1   9   6      407.84      403.53      8.10 o
   2   9   6      101.97      109.24      4.17 o
   3   9   6      154.37      166.77      5.94 o
   4   9   6      860.37      843.47     15.84 o
   5   9   6     1690.04     1651.08     80.92 o
   6   9   6        0.02       -1.04      2.66 o
  -5  10   6     1633.41     1637.28     31.48 o
  -4  10   6      185.52      184.27      5.82 o
  -3  10   6     2328.42     2357.69     28.88 o
  -2  10   6     1200.53     1207.32     19.79 o
  -1  10   6        5.51        6.27      1.13 o
   0  10   6       13.83       11.97      1.74 o
   1  10   6       43.76       47.39      3.85 o
   2  10   6        2.08        2.39      1.24 o
   3  10   6        2.84        3.70      1.52 o
   4  10   6     1843.88     1793.20     27.70 o
   5  10   6     1029.99     1014.52     27.60 o
  -5  11   6      163.43      170.08      6.46 o
  -4  11   6      484.80      487.72      9.72 o
  -3  11   6        1.49        3.35      1.59 o
  -2  11   6      274.66      285.61      8.32 o
  -1  11   6      347.32      361.37      7.06 o
   0  11   6       17.57       17.93      2.23 o
   1  11   6      127.04      138.10      5.79 o
   2  11   6      107.08      112.65      5.92 o
   3  11   6      816.77      820.61     19.50 o
   4  11   6        0.01        3.08      2.38 o
   5  11   6      518.20      533.64     18.90 o
  -4  12   6       10.28       11.66      2.74 o
  -3  12   6      160.27      152.54      6.65 o
  -2  12   6     1994.75     1989.46     34.07 o
  -1  12   6      898.82      894.75     16.04 o
   0  12   6      535.44      518.75     11.29 o
   1  12   6     1152.23     1195.31     40.37 o
   2  12   6      120.65      130.45      7.69 o
   3  12   6      363.56      369.00     13.97 o
   4  12   6      795.96      826.90     76.73 o
  -4  13   6       30.34       24.56      5.25 o
  -3  13   6      628.30      592.26     17.59 o
  -2  13   6      352.60      366.50     15.85 o
  -1  13   6       18.85       16.42      3.15 o
   0  13   6       11.76       11.48      2.49 o
   1  13   6       71.77       84.75      7.01 o
   2  13   6       71.73       77.60      6.83 o
   3  13   6      563.84      555.44     25.19 o
  -2  14   6      368.66      374.23     13.59 o
  -1  14   6        4.63        4.20      5.25 o
   0  14   6      214.31      218.89      9.31 o
   1  14   6      135.30      138.25      7.29 o
   2  14   6      347.57      335.50     13.32 o
  -7   1   7      150.47      149.92      7.41 o
  -6   1   7      994.87     1002.24     17.95 o
  -5   1   7       44.78       45.63      4.42 o
  -4   1   7     1041.31     1030.68     16.45 o
  -3   1   7     2040.40     2045.71     27.37 o
  -2   1   7      152.77      149.58      3.60 o
  -1   1   7      404.90      399.19      7.85 o
   0   1   7     2210.87     2064.22     30.34 o
   1   1   7      104.57       96.32      3.09 o
   2   1   7      292.39      322.08      6.43 o
   3   1   7     2868.17     2808.16     33.04 o
   4   1   7      678.87      654.15     11.29 o
   5   1   7       18.77       20.05      3.56 o
   6   1   7      790.65      766.48     25.72 o
  -7   2   7       18.95       18.18      3.98 o
  -6   2   7        5.26        5.16      1.81 o
  -5   2   7       15.79       16.97      2.63 o
  -4   2   7        6.24        6.24      2.86 o
  -3   2   7      145.16      142.91      6.82 o
  -2   2   7      111.74      108.46      3.15 o
  -1   2   7      434.05      435.97      8.15 o
   0   2   7      374.34      352.35      7.13 o
   1   2   7     1116.90     1094.06     14.56 o
   2   2   7     1108.98     1140.08     15.47 o
   3   2   7        3.29        3.74      1.26 o
   4   2   7        0.62        1.56      1.25 o
   5   2   7       24.63       23.29      3.26 o
   6   2   7      195.98      179.65      9.20 o
  -7   3   7      332.50      357.89     11.89 o
  -6   3   7     1196.40     1185.05     20.30 o
  -5   3   7        8.60        6.98      2.15 o
  -4   3   7     2979.34     2819.57     43.36 o
  -3   3   7     5727.72     5711.68     79.85 o
  -2   3   7      800.96      798.33     10.91 o
  -1   3   7     1455.09     1440.35     22.60 o
   0   3   7     4952.54     4806.73     57.92 o
   1   3   7      676.20      655.40      9.94 o
   2   3   7      279.20      296.42      6.17 o
   3   3   7     2204.54     2161.64     26.72 o
   4   3   7       76.07       84.92      4.29 o
   5   3   7       20.64       18.16      2.93 o
   6   3   7      182.72      179.57     14.69 o
  -6   4   7      104.85      106.05      5.28 o
  -5   4   7      674.73      676.47     11.85 o
  -4   4   7       13.98       18.33      2.28 o
  -3   4   7       32.44       37.80      4.09 o
  -2   4   7     1169.87     1169.18     14.50 o
  -1   4   7        0.53        1.73      0.82 o
   0   4   7     2235.46     2207.02     43.39 o
   1   4   7      102.64      106.68      3.34 o
   2   4   7      604.42      568.54      9.47 o
   3   4   7      585.85      573.31     11.12 o
   4   4   7     1487.98     1480.78     29.60 o
   5   4   7      305.74      314.84     10.12 o
   6   4   7        6.13        7.77      2.61 o
  -6   5   7      210.84      213.28      7.20 o
  -5   5   7      265.99      262.59      6.72 o
  -4   5   7       63.10       67.75      3.91 o
  -3   5   7      431.94      422.20      8.84 o
  -2   5   7     1351.18     1352.49     16.74 o
  -1   5   7      191.65      198.44      4.18 o
   0   5   7     1912.04     1851.95     25.26 o
   1   5   7       15.49       22.26      1.74 o
   2   5   7      547.70      576.16      9.62 o
   3   5   7     2089.85     2099.19     29.24 o
   4   5   7     1127.64     1114.65     18.60 o
   5   5   7     1245.51     1243.53     24.26 o
   6   5   7     3238.07     3251.55     52.03 o
  -6   6   7      338.40      347.03     10.88 o
  -5   6   7      126.73      129.37      4.67 o
  -4   6   7       84.91       86.82      5.70 o
  -3   6   7      144.13      137.84      8.00 o
  -2   6   7       59.18       62.09      2.72 o
  -1   6   7      537.47      561.84     15.66 o
   0   6   7      132.13      132.13      3.97 o
   1   6   7      186.22      205.20      4.69 o
   2   6   7      874.44      922.91     14.87 o
   3   6   7       59.79       68.24      3.81 o
   4   6   7        3.34        3.22      1.48 o
   5   6   7      293.97      292.14      9.90 o
   6   6   7        6.70        5.33      2.54 o
  -6   7   7      526.13      544.54     12.53 o
  -5   7   7        4.38        6.88      1.67 o
  -4   7   7      748.75      723.96     11.77 o
  -3   7   7     2607.14     2585.32     34.64 o
  -2   7   7      319.69      342.21     13.62 o
  -1   7   7     1300.78     1299.02     23.07 o
   0   7   7     2241.20     2210.74     33.43 o
   1   7   7       14.17       14.67      1.76 o
   2   7   7       36.20       39.56      2.94 o
   3   7   7      303.77      287.48      7.50 o
   4   7   7      242.55      254.79      7.54 o
   5   7   7        2.02        2.34      2.06 o
   6   7   7      318.68      314.11     11.18 o
  -6   8   7      139.53      132.88     10.50 o
  -5   8   7       79.16       80.98      4.06 o
  -4   8   7      804.31      803.71     12.78 o
  -3   8   7       19.27       21.63      2.13 o
  -2   8   7        0.51        1.78      1.62 o
  -1   8   7        2.70        2.93      2.32 o
   0   8   7        0.14        1.89      1.04 o
   1   8   7       37.92       44.19      2.41 o
   2   8   7       80.84       85.55      3.81 o
   3   8   7      146.35      150.78      5.40 o
   4   8   7      457.60      458.58     10.84 o
   5   8   7      229.20      232.35      9.11 o
  -5   9   7      129.60      139.57      8.23 o
  -4   9   7      362.80      369.41      9.33 o
  -3   9   7     1619.32     1615.94     24.29 o
  -2   9   7       59.85       60.89     11.13 o
  -1   9   7      945.82      915.78     25.04 o
   0   9   7     1529.03     1480.45     20.44 o
   1   9   7      450.97      475.67      9.16 o
   2   9   7       23.60       25.12      2.48 o
   3   9   7     1399.81     1385.91     22.00 o
   4   9   7      561.19      557.26     12.38 o
   5   9   7      362.99      338.55     14.17 o
  -5  10   7       57.78       60.61      9.17 o
  -4  10   7       51.28       54.16      4.61 o
  -3  10   7        3.78        3.55      1.57 o
  -2  10   7      106.20      107.96      9.17 o
  -1  10   7      102.19      109.26      4.87 o
   0  10   7      133.94      146.14      3.91 o
   1  10   7      809.31      807.79     13.70 o
   2  10   7      133.76      145.61      5.14 o
   3  10   7      134.31      135.76      5.52 o
   4  10   7       95.60       97.55      5.36 o
  -4  11   7        3.31        2.88      1.96 o
  -3  11   7      312.90      304.74      9.18 o
  -2  11   7      121.61      120.68      5.02 o
  -1  11   7        2.79        3.90      1.54 o
   0  11   7     1014.11     1005.09     17.18 o
   1  11   7       97.95      109.02      5.54 o
   2  11   7      446.16      445.36     10.75 o
   3  11   7     1607.73     1592.70     25.13 o
   4  11   7      951.68      954.74     20.86 o
  -3  12   7      498.57      484.69     12.77 o
  -2  12   7        0.99        1.59      1.56 o
  -1  12   7       53.09       59.35      3.86 o
   0  12   7       63.59       60.14      3.79 o
   1  12   7      267.02      277.04     12.21 o
   2  12   7     1735.48     1787.74     38.37 o
   3  12   7       26.25       20.23      4.16 o
  -2  13   7      287.78      289.42     18.16 o
  -1  13   7      842.86      835.39     20.52 o
   0  13   7     1230.19     1198.38     23.51 o
   1  13   7      184.66      170.83      7.44 o
   2  13   7       65.09       64.93     10.39 o
  -6   0   8     1677.02     1760.85     38.29 o
  -5   0   8       44.72       40.32      4.89 o
  -4   0   8      786.22      742.20     19.06 o
  -3   0   8     1341.77     1297.29     27.67 o
  -2   0   8        6.42       12.57      3.67 o
  -1   0   8     4356.42     4059.67     69.47 o
   0   0   8      785.19      792.36     18.46 o
   1   0   8      249.42      268.76     15.95 o
   2   0   8     4903.86     4885.51     85.13 o
   3   0   8      221.63      211.93      8.89 o
   4   0   8      408.55      414.18     18.89 o
   5   0   8     1311.00     1304.67     41.98 o
   6   0   8      105.00      106.64     10.29 o
  -6   1   8       21.86       23.76      2.99 o
  -5   1   8       76.28       75.56      4.57 o
  -4   1   8     1005.49      983.33     16.37 o
  -3   1   8      357.18      353.38      7.99 o
  -2   1   8     2497.02     2454.80     32.14 o
  -1   1   8       64.34       63.28      4.72 o
   0   1   8     3100.58     2973.82     38.02 o
   1   1   8        6.46        8.58      1.90 o
   2   1   8       30.16       32.22      2.69 o
   3   1   8      632.25      639.96     12.23 o
   4   1   8      207.83      203.03      7.38 o
   5   1   8      128.85      133.37      7.72 o
   6   1   8      351.18      364.86     13.87 o
  -6   2   8      297.28      312.95      7.86 o
  -5   2   8      238.04      239.52      7.17 o
  -4   2   8     3001.76     2891.27     38.15 o
  -3   2   8       39.32       47.05      3.18 o
  -2   2   8       19.92       23.78      3.09 o
  -1   2   8     3038.99     2930.20     42.48 o
   0   2   8       44.73       47.69      2.55 o
   1   2   8       49.95       57.90      3.33 o
   2   2   8       53.94       53.76      3.38 o
   3   2   8      992.23      955.07     16.13 o
   4   2   8       92.89       91.82      4.99 o
   5   2   8     1361.29     1370.01     31.00 o
   6   2   8       67.01       71.14      6.82 o
  -6   3   8       46.42       49.34      4.11 o
  -5   3   8        1.75        3.03      1.55 o
  -4   3   8      442.17      426.62     13.36 o
  -3   3   8      128.40      138.15      4.57 o
  -2   3   8      312.74      309.46      6.87 o
  -1   3   8       92.84       96.24      3.53 o
   0   3   8      812.10      791.60     11.54 o
   1   3   8      185.52      196.45      5.37 o
   2   3   8       12.98       18.94      2.09 o
   3   3   8      174.42      178.69      6.48 o
   4   3   8      595.22      588.96     13.83 o
   5   3   8       41.41       38.29      4.78 o
   6   3   8      525.26      527.71     17.35 o
  -6   4   8      532.07      536.53     12.30 o
  -5   4   8      362.56      359.46     10.87 o
  -4   4   8     1550.09     1526.15     27.07 o
  -3   4   8      913.98      908.87     14.63 o
  -2   4   8      304.76      305.71      6.61 o
  -1   4   8     1183.23     1163.21     17.01 o
   0   4   8       96.23      102.18      3.53 o
   1   4   8       53.62       69.83      3.76 o
   2   4   8     2791.19     2762.55     41.33 o
   3   4   8       49.79       53.66      4.38 o
   4   4   8     1467.44     1500.66     26.55 o
   5   4   8     1837.52     1811.38     38.33 o
  -6   5   8      713.24      713.91     14.80 o
  -5   5   8       19.09       19.35      4.09 o
  -4   5   8       96.89       99.57      5.44 o
  -3   5   8       77.50       75.59      3.34 o
  -2   5   8        5.83        7.71      1.36 o
  -1   5   8      695.82      661.79     10.97 o
   0   5   8        1.70        2.23      0.93 o
   1   5   8       36.79       46.80      2.73 o
   2   5   8      147.58      141.34      4.77 o
   3   5   8      287.74      275.15     10.73 o
   4   5   8        1.82        3.41      1.75 o
   5   5   8       49.60       55.79      5.94 o
  -5   6   8       35.61       38.94      3.07 o
  -4   6   8     1508.49     1529.88     23.66 o
  -3   6   8      250.06      275.01     12.24 o
  -2   6   8      751.41      733.61     14.21 o
  -1   6   8     1580.28     1515.43     28.50 o
   0   6   8      586.79      569.60      9.66 o
   1   6   8      799.35      823.35     13.32 o
   2   6   8     1479.23     1443.63     21.45 o
   3   6   8      605.40      601.44     11.97 o
   4   6   8      631.13      636.25     14.73 o
   5   6   8      348.16      369.98     16.79 o
  -5   7   8      532.50      532.31     14.19 o
  -4   7   8      368.50      392.60     11.34 o
  -3   7   8      147.60      142.99      8.96 o
  -2   7   8      314.34      312.29     18.37 o
  -1   7   8        0.36        1.34      2.30 o
   0   7   8      316.36      317.82      6.24 o
   1   7   8      773.43      790.68     15.66 o
   2   7   8      407.96      412.19      8.94 o
   3   7   8      347.29      378.66      9.15 o
   4   7   8       32.47       37.40      3.52 o
   5   7   8      662.13      663.10     20.57 o
  -5   8   8     1178.26     1186.26     26.57 o
  -4   8   8     2167.72     2147.62     36.59 o
  -3   8   8      276.54      271.03     13.75 o
  -2   8   8      126.22      122.28     18.79 o
  -1   8   8      143.73      146.09      8.94 o
   0   8   8        6.70        6.66      1.68 o
   1   8   8      335.10      341.74      7.39 o
   2   8   8      355.58      356.53      8.34 o
   3   8   8      695.60      710.70     13.82 o
   4   8   8      119.68      126.36      5.66 o
  -4   9   8       35.35       41.33      3.99 o
  -3   9   8      726.62      727.38     15.55 o
  -2   9   8        6.43        8.34      3.47 o
  -1   9   8      584.50      588.57     25.61 o
   0   9   8       93.49       91.88      6.50 o
   1   9   8      508.40      521.23      9.97 o
   2   9   8      151.98      157.82      5.37 o
   3   9   8       53.87       54.88      4.06 o
   4   9   8      344.73      370.65      9.94 o
  -3  10   8      426.37      414.22     16.17 o
  -2  10   8      120.64      118.43     10.16 o
  -1  10   8     2426.82     2380.90     51.71 o
   0  10   8     2238.06     2202.84     33.41 o
   1  10   8     1845.11     1887.09     26.81 o
   2  10   8     2291.30     2350.45     33.04 o
   3  10   8     1057.60     1082.84     18.96 o
  -3  11   8       63.37       69.69      4.20 o
  -2  11   8      220.85      210.28     27.81 o
  -1  11   8       23.17       19.27      4.69 o
   0  11   8      609.34      622.66     14.09 o
   1  11   8      635.86      652.82     12.28 o
   2  11   8       68.77       72.06      4.14 o
  -1  12   8      609.84      612.58     28.02 o
   0  12   8      186.69      193.81     10.07 o
   1  12   8       20.71       24.96      2.96 o
  -5   1   9     1707.86     1702.70     32.18 o
  -4   1   9      136.10      129.76      5.27 o
  -3   1   9      304.43      308.17      8.33 o
  -2   1   9     3915.61     3796.11     47.88 o
  -1   1   9      742.40      718.17     12.72 o
   0   1   9      196.86      199.77      5.81 o
   1   1   9      872.42      874.71     14.81 o
   2   1   9       29.21       24.87      2.59 o
   3   1   9       16.93       19.50      2.96 o
   4   1   9     2473.46     2492.74     48.68 o
   5   1   9        5.69        1.23      2.45 o
  -5   2   9       12.94       10.95      3.12 o
  -4   2   9      882.67      861.24     15.31 o
  -3   2   9       26.20       25.30      2.62 o
  -2   2   9       99.84      103.72      5.36 o
  -1   2   9      318.94      309.03      7.40 o
   0   2   9        3.47        2.63      1.25 o
   1   2   9      350.34      359.81      8.27 o
   2   2   9       78.23       79.48      4.07 o
   3   2   9       19.62       20.34      2.87 o
   4   2   9       20.67       22.10      5.25 o
   5   2   9       10.22       11.57      3.67 o
  -5   3   9      325.27      337.95     16.60 o
  -4   3   9       53.58       53.78      3.76 o
  -3   3   9      216.79      223.06      6.31 o
  -2   3   9      198.44      189.05      5.55 o
  -1   3   9        3.80        4.07      1.35 o
   0   3   9        3.77        8.08      1.58 o
   1   3   9      930.99      925.37     15.37 o
   2   3   9       59.09       56.64      4.13 o
   3   3   9      507.20      490.74     12.20 o
   4   3   9     3258.72     3302.31     61.60 o
   5   3   9      951.87      944.25     24.41 o
  -5   4   9      334.93      337.61      8.87 o
  -4   4   9       60.63       61.61      5.73 o
  -3   4   9       10.34       10.46      1.74 o
  -2   4   9       11.41       11.69      1.75 o
  -1   4   9        0.82        1.08      1.05 o
   0   4   9      150.69      161.40      4.94 o
   1   4   9       86.13       91.88      4.40 o
   2   4   9      335.59      343.18      9.20 o
   3   4   9      549.18      552.69     13.12 o
   4   4   9      264.97      271.30      9.08 o
  -5   5   9     1532.33     1513.96     45.13 o
  -4   5   9      382.50      389.18     10.92 o
  -3   5   9      675.20      642.93     14.32 o
  -2   5   9     2412.58     2368.09     37.28 o
  -1   5   9     1029.40     1030.83     19.22 o
   0   5   9     1198.81     1200.03     25.61 o
   1   5   9     1332.69     1325.54     22.84 o
   2   5   9      135.99      123.27      5.23 o
   3   5   9       61.33       61.42      4.58 o
   4   5   9      117.89      118.22      6.10 o
  -4   6   9      113.47      118.28      6.00 o
  -3   6   9      161.10      169.13      6.35 o
  -2   6   9        1.67        3.35      1.54 o
  -1   6   9     1262.93     1264.91     27.23 o
   0   6   9       62.18       68.07      3.28 o
   1   6   9      380.58      380.81      9.09 o
   2   6   9      784.78      795.05     18.23 o
   3   6   9      127.23      118.49      5.50 o
   4   6   9       39.94       37.31      4.03 o
  -4   7   9      133.21      129.08      6.10 o
  -3   7   9       24.60       28.35      3.26 o
  -2   7   9       31.31       29.45      2.67 o
  -1   7   9       34.43       37.03      2.73 o
   0   7   9       83.40       83.80      4.27 o
   1   7   9     1218.36     1206.21     20.63 o
   2   7   9       38.92       43.49      3.58 o
   3   7   9      398.02      386.42     10.60 o
  -3   8   9      372.56      367.90     12.30 o
  -2   8   9      105.66      109.78      9.55 o
  -1   8   9       28.26       22.84      4.63 o
   0   8   9     1050.02     1079.68     16.54 o
   1   8   9       48.98       48.49      3.15 o
   2   8   9       85.15       83.59      4.53 o
   3   8   9      199.46      206.95      7.51 o
  -3   9   9       27.31       30.65      3.36 o
  -2   9   9     1017.54     1005.70     28.84 o
  -1   9   9       71.69       65.71      7.57 o
   0   9   9       74.46       77.72      3.12 o
   1   9   9      878.47      894.96     19.91 o
   2   9   9      179.85      186.65      8.71 o
  -1  10   9      105.81       97.27      9.42 o
   0  10   9      126.33      132.16      5.79 o
   1  10   9      784.01      821.04     15.74 o
  -4   0  10      976.15      958.59     24.04 o
  -3   0  10      377.74      384.11     15.11 o
  -2   0  10       64.11       64.24      5.86 o
  -1   0  10        5.18        5.62      2.45 o
   0   0  10     1837.46     1844.74     58.15 o
   1   0  10       13.37       12.02      3.04 o
   2   0  10      358.85      354.51     12.61 o
   3   0  10     1751.97     1756.00     52.27 o
  -4   1  10      160.09      158.23      6.02 o
  -3   1  10      189.12      185.96      6.24 o
  -2   1  10      205.41      203.38      6.35 o
  -1   1  10       60.12       54.77      3.40 o
   0   1  10      513.85      484.18     10.36 o
   1   1  10       11.21       10.05      1.98 o
   2   1  10        2.33        2.66      1.69 o
   3   1  10      309.24      300.66     11.63 o
  -4   2  10       68.45       80.47      4.87 o
  -3   2  10     1134.53     1101.65     18.26 o
  -2   2  10      163.60      158.37      5.49 o
  -1   2  10      255.63      263.96      6.92 o
   0   2  10     3197.49     3181.94     51.66 o
   1   2  10      264.02      256.21      8.10 o
   2   2  10      534.09      551.33     13.16 o
   3   2  10     1257.23     1254.72     23.79 o
  -3   3  10       16.30       18.22      3.12 o
  -2   3  10      114.97      120.28      4.70 o
  -1   3  10      116.84      116.95      4.69 o
   0   3  10      873.60      900.09     17.34 o
   1   3  10      117.82      103.70      5.04 o
   2   3  10       38.93       39.24      5.14 o
   3   3  10       34.07       35.05      3.79 o
  -3   4  10       23.07       28.23      3.44 o
  -2   4  10       95.24       96.08      5.35 o
  -1   4  10      104.89       95.15      5.26 o
   0   4  10      920.33      927.48     17.54 o
   1   4  10       64.77       67.01      4.30 o
   2   4  10       93.73       99.30      8.07 o
   3   4  10     1836.18     1847.37     35.71 o
  -3   5  10      236.80      249.01      8.36 o
  -2   5  10      119.68      131.51      5.97 o
  -1   5  10      452.82      478.63     11.83 o
   0   5  10      599.62      592.18     12.49 o
   1   5  10       56.42       53.07      4.99 o
   2   5  10      455.70      458.64     11.50 o
   3   5  10      174.44      179.69     12.39 o
  -2   6  10      293.28      297.87      8.83 o
  -1   6  10      522.33      542.56     14.94 o
   0   6  10      339.25      355.49      9.52 o
   1   6  10        2.51        2.64      1.51 o
   2   6  10        3.05        5.24      1.88 o
  -2   7  10      253.39      258.70      9.17 o
  -1   7  10       98.48      100.11      3.77 o
   0   7  10      177.31      190.28      5.51 o
   1   7  10      787.42      791.48     16.91 o
  -1   1  11     2084.79     2099.45     24.92 o
   0   1  11       71.13       73.63      4.58 o
   1   1  11       56.93       62.16      5.49 o
  -1   2  11      147.24      146.05      5.00 o
   0   2  11      189.43      200.02      7.41 o
   1   2  11        0.05        0.71      1.73 o
   0   3  11      377.96      388.64     10.53 o
 
